# Supplementary material for: An Early Pandemic Analysis of SARS-CoV-2 Population Structure and Dynamics in Arizona
Source: mBio. 2020 Sep 4;11(5):e02107-20. doi: 10.1128/mBio.02107-20 (PMC7474171; doi:10.1128/mBio.02107-20)
Supplement: TABLE S1 [file mBio.02107-20-st001.xlsx]

## Sheet: Sheet1
Table S1. Metadata for all SARS-CoV-2 genome sequences used in reported analyses.
id	Country/Region	State or Province	County	Date	GISAID-identifier	Source	Originating laboratory	Submitting laboratory	Authors
hCoV-19/Australia/NSW03/2020|EPI_ISL_408977|2020-01-25	Australia			2020-01-25	EPI_ISL_408977	GISAID	Serology, Virology and OTDS Laboratories (SAViD), NSW Health Pathology Randwick	NSW Health Pathology - Institute of Clinical Pathology and Medical Research; Centre for Infectious Diseases and Microbiology Laboratory Services; Westmead Hospital; University of Sydney	NSW Health Pathology - Institute of Clinical Pathology and Medical Research; Centre for Infectious Diseases and Microbiology Laboratory Services; Westmead Hospital; University of Sydney
hCoV-19/Australia/NSW54/2020|EPI_ISL_417407|2020-03-14	Australia			2020-03-14	EPI_ISL_417407	GISAID	Centre for Infectious Diseases and Microbiology Public Health	NSW Health Pathology - Institute of Clinical Pathology and Medical Research; Westmead Hospital; University of Sydney	NSW Health Pathology - Institute of Clinical Pathology and Medical Research; Westmead Hospital; University of Sydney
hCoV-19/Australia/VIC112/2020|EPI_ISL_419821|2020-03-18	Australia			2020-03-18	EPI_ISL_419821	GISAID	Victorian Infectious Diseases Reference Laboratory (VIDRL)	Victorian Infectious Diseases Reference Laboratory and Microbiological Diagnostic Unit Public Health Laboratory, Doherty Institute	Victorian Infectious Diseases Reference Laboratory and Microbiological Diagnostic Unit Public Health Laboratory, Doherty Institute
hCoV-19/Australia/VIC138/2020|EPI_ISL_419834|2020-02-23	Australia			2020-02-23	EPI_ISL_419834	GISAID	Victorian Infectious Diseases Reference Laboratory (VIDRL)	Victorian Infectious Diseases Reference Laboratory and Microbiological Diagnostic Unit Public Health Laboratory, Doherty Institute	Victorian Infectious Diseases Reference Laboratory and Microbiological Diagnostic Unit Public Health Laboratory, Doherty Institute
hCoV-19/Australia/VIC144/2020|EPI_ISL_419841|2020-03-17	Australia			2020-03-17	EPI_ISL_419841	GISAID	Victorian Infectious Diseases Reference Laboratory (VIDRL)	Victorian Infectious Diseases Reference Laboratory and Microbiological Diagnostic Unit Public Health Laboratory, Doherty Institute	Victorian Infectious Diseases Reference Laboratory and Microbiological Diagnostic Unit Public Health Laboratory, Doherty Institute
hCoV-19/Australia/VIC168/2020|EPI_ISL_419865|2020-03-18	Australia			2020-03-18	EPI_ISL_419865	GISAID	Victorian Infectious Diseases Reference Laboratory (VIDRL)	Victorian Infectious Diseases Reference Laboratory and Microbiological Diagnostic Unit Public Health Laboratory, Doherty Institute	Victorian Infectious Diseases Reference Laboratory and Microbiological Diagnostic Unit Public Health Laboratory, Doherty Institute
hCoV-19/Australia/VIC269/2020|EPI_ISL_419962|2020-03-22	Australia			2020-03-22	EPI_ISL_419962	GISAID	Victorian Infectious Diseases Reference Laboratory (VIDRL)	Victorian Infectious Diseases Reference Laboratory and Microbiological Diagnostic Unit Public Health Laboratory, Doherty Institute	Victorian Infectious Diseases Reference Laboratory and Microbiological Diagnostic Unit Public Health Laboratory, Doherty Institute
hCoV-19/Australia/VIC32/2020|EPI_ISL_419751|2020-03-10	Australia			2020-03-10	EPI_ISL_419751	GISAID	Victorian Infectious Diseases Reference Laboratory (VIDRL)	Victorian Infectious Diseases Reference Laboratory and Microbiological Diagnostic Unit Public Health Laboratory, Doherty Institute	Victorian Infectious Diseases Reference Laboratory and Microbiological Diagnostic Unit Public Health Laboratory, Doherty Institute
hCoV-19/Australia/WA06/2020|EPI_ISL_420534|2020-03-04	Australia			2020-03-04	EPI_ISL_420534	GISAID	Department of Microbiology, PathWest QEII Medical Centre	Department of Microbiology, PathWest QEII Medical Centre	Department of Microbiology, PathWest QEII Medical Centre
hCoV-19/Austria/CeMM0007/2020|EPI_ISL_419660|2020-03-13	Austria			2020-03-13	EPI_ISL_419660	GISAID	Center for Virology, Medical University of Vienna	Bergthaler laboratory, CeMM Research Center for Molecular Medicine of the Austrian Academy of Sciences	Bergthaler laboratory, CeMM Research Center for Molecular Medicine of the Austrian Academy of Sciences
hCoV-19/Beijing/235/2020|EPI_ISL_413521|2020-01-28	China			2020-01-28	EPI_ISL_413521	GISAID	unknown	Infectious Disease Control Center	Infectious Disease Control Center
hCoV-19/Beijing/Wuhan_IME-BJ01/2020|EPI_ISL_424355|2020-01-24	China			2020-01-24	EPI_ISL_424355	GISAID	unknown	Beijing Institute of Microbiology and Epidemiology	Beijing Institute of Microbiology and Epidemiology
hCoV-19/Beijing/Wuhan_IME-BJ04/2020|EPI_ISL_424358|2020-01-28	China			2020-01-28	EPI_ISL_424358	GISAID	unknown	Beijing Institute of Microbiology and Epidemiology	Beijing Institute of Microbiology and Epidemiology
hCoV-19/Belgium/CJE-0325178/2020|EPI_ISL_420435|2020-03-25	Belgium			2020-03-25	EPI_ISL_420435	GISAID	KU Leuven, Clinical and Epidemiological Virology	KU Leuven, Clinical and Epidemiological Virology	KU Leuven, Clinical and Epidemiological Virology
hCoV-19/Belgium/DWAEE-030954/2020|EPI_ISL_418983|2020-03-09	Belgium			2020-03-09	EPI_ISL_418983	GISAID	KU Leuven, Clinical and Epidemiological Virology	KU Leuven, Clinical and Epidemiological Virology	KU Leuven, Clinical and Epidemiological Virology
hCoV-19/Belgium/ECC-030686/2020|EPI_ISL_420342|2020-03-06	Belgium			2020-03-06	EPI_ISL_420342	GISAID	KU Leuven, Clinical and Epidemiological Virology	KU Leuven, Clinical and Epidemiological Virology	KU Leuven, Clinical and Epidemiological Virology
hCoV-19/Belgium/MJP-030684/2020|EPI_ISL_420340|2020-03-06	Belgium			2020-03-06	EPI_ISL_420340	GISAID	KU Leuven, Clinical and Epidemiological Virology	KU Leuven, Clinical and Epidemiological Virology	KU Leuven, Clinical and Epidemiological Virology
hCoV-19/Belgium/PAN-030681/2020|EPI_ISL_420337|2020-03-05	Belgium			2020-03-05	EPI_ISL_420337	GISAID	KU Leuven, Clinical and Epidemiological Virology	KU Leuven, Clinical and Epidemiological Virology	KU Leuven, Clinical and Epidemiological Virology
hCoV-19/Belgium/UGent-11/2020|EPI_ISL_419259|2020-03-24	Belgium			2020-03-24	EPI_ISL_419259	GISAID	Lab voor klinische biologie	Onderzoeksgroep Virologie	Onderzoeksgroep Virologie
hCoV-19/Belgium/ULG-6942/2020|EPI_ISL_417021|2020-03-15	Belgium			2020-03-15	EPI_ISL_417021	GISAID	Department of Clinical Microbiology	GIGA Medical Genomics	GIGA Medical Genomics
hCoV-19/Brazil/BA-312/2020|EPI_ISL_415105|2020-03-04	Brazil			2020-03-04	EPI_ISL_415105	GISAID	Laborat√≥rio Central de Sa√∫de P√∫blica Professor Gon√ßalo Moniz ‚Äì LACEN/BA	Instituto Oswaldo Cruz FIOCRUZ - Laboratory of Respiratory Viruses and Measles (LVRS)	Instituto Oswaldo Cruz FIOCRUZ - Laboratory of Respiratory Viruses and Measles (LVRS)
hCoV-19/Brazil/MG0101/2020|EPI_ISL_417925|2020-03-17	Brazil			2020-03-17	EPI_ISL_417925	GISAID	Laborat√≥rio Simili	Bioinformatics Laboratory / LNCC	Bioinformatics Laboratory / LNCC
hCoV-19/Brazil/RJ0116/2020|EPI_ISL_417982|2020-03-19	Brazil			2020-03-19	EPI_ISL_417982	GISAID	Universidade Federal do Rio de Janeiro	Bioinformatics Laboratory - LNCC	Bioinformatics Laboratory - LNCC
hCoV-19/Canada/MB_10/2020|EPI_ISL_418813|2020-03-13	Canada			2020-03-13	EPI_ISL_418813	GISAID	Cadham Provincial Laboratory	National Microbiology Laboratory	National Microbiology Laboratory
hCoV-19/China/IQTC01/2020|EPI_ISL_412966|2020-02-05	China			2020-02-05	EPI_ISL_412966	GISAID	unknown	Technology Centre, Guangzhou Customs	Technology Centre, Guangzhou Customs
hCoV-19/China/IQTC02/2020|EPI_ISL_412967|2020-01-29	China			2020-01-29	EPI_ISL_412967	GISAID	unknown	Technology Centre, Guangzhou Customs	Technology Centre, Guangzhou Customs
hCoV-19/China/WF0002/2020|EPI_ISL_413692|2020-01	China			2020-01-01	EPI_ISL_413692	GISAID	Weifang Center for Disease Control and Prevention	Weifang Center for Disease Control and Prevention & BGI-Shenzhen	Weifang Center for Disease Control and Prevention & BGI-Shenzhen
hCoV-19/China/WF0023/2020|EPI_ISL_413752|2020-02	China			2020-02-01	EPI_ISL_413752	GISAID	Weifang Center for Disease Control and Prevention	Weifang Center for Disease Control and Prevention & BGI-Shenzhen	Weifang Center for Disease Control and Prevention & BGI-Shenzhen
hCoV-19/China/WH-09/2020|EPI_ISL_411957|2020-01-08	China			2020-01-08	EPI_ISL_411957	GISAID	unknown	Key Laboratory of Human Diseases, Comparative Medicine, Institute of Laboratory Animal Science	Key Laboratory of Human Diseases, Comparative Medicine, Institute of Laboratory Animal Science
hCoV-19/Chongqing/IVDC-CQ-001/2020|EPI_ISL_408481|2020-01-18	China			2020-01-18	EPI_ISL_408481	GISAID	National Institute for Viral Disease Control and Prevention, China CDC	National Institute for Viral Disease Control & Prevention, CCDC	National Institute for Viral Disease Control & Prevention, CCDC
hCoV-19/Denmark/SSI-03/2020|EPI_ISL_416144|2020-03-01	Denmark			2020-03-01	EPI_ISL_416144	GISAID	Department of Virus and Microbiological Special diagnostics, Statens Serum Institut, Copenhagen, Denmark.	ViFU	ViFU
hCoV-19/Denmark/SSI-102/2020|EPI_ISL_415647|2020-03-03	Denmark			2020-03-03	EPI_ISL_415647	GISAID	Department of Virus and Microbiological Special diagnostics, Statens Serum Institut, Copenhagen, Denmark.	Statens Serum Institute	Statens Serum Institute
hCoV-19/England/200641094/2020|EPI_ISL_414040|2020-02-05	England			2020-02-05	EPI_ISL_414040	GISAID	Respiratory Virus Unit, Microbiology Services Colindale, Public Health England	Respiratory Virus Unit, Microbiology Services Colindale, Public Health England	Respiratory Virus Unit, Microbiology Services Colindale, Public Health England
hCoV-19/England/20102000206/2020|EPI_ISL_415145|2020-03-01	England			2020-03-01	EPI_ISL_415145	GISAID	Respiratory Virus Unit, Microbiology Services Colindale, Public Health England	Respiratory Virus Unit, Microbiology Services Colindale, Public Health England	Respiratory Virus Unit, Microbiology Services Colindale, Public Health England
hCoV-19/England/20109053606/2020|EPI_ISL_417279|2020-03-07	England			2020-03-07	EPI_ISL_417279	GISAID	Respiratory Virus Unit, Microbiology Services Colindale, Public Health England	Respiratory Virus Unit, Microbiology Services Colindale, Public Health England	Respiratory Virus Unit, Microbiology Services Colindale, Public Health England
hCoV-19/England/20110000906/2020|EPI_ISL_417304|2020-03-06	England			2020-03-06	EPI_ISL_417304	GISAID	Respiratory Virus Unit, Microbiology Services Colindale, Public Health England	Respiratory Virus Unit, Microbiology Services Colindale, Public Health England	Respiratory Virus Unit, Microbiology Services Colindale, Public Health England
hCoV-19/England/20126095704/2020|EPI_ISL_423904|2020-03-18	England			2020-03-18	EPI_ISL_423904	GISAID	Respiratory Virus Unit, Microbiology Services Colindale, Public Health England	Respiratory Virus Unit, Microbiology Services Colindale, Public Health England	Respiratory Virus Unit, Microbiology Services Colindale, Public Health England
hCoV-19/England/20129019604/2020|EPI_ISL_424008|2020-03-20	England			2020-03-20	EPI_ISL_424008	GISAID	Respiratory Virus Unit, Microbiology Services Colindale, Public Health England	Respiratory Virus Unit, Microbiology Services Colindale, Public Health England	Respiratory Virus Unit, Microbiology Services Colindale, Public Health England
hCoV-19/England/20130031904/2020|EPI_ISL_423596|2020-03-21	England			2020-03-21	EPI_ISL_423596	GISAID	Respiratory Virus Unit, Microbiology Services Colindale, Public Health England	Respiratory Virus Unit, Microbiology Services Colindale, Public Health England	Respiratory Virus Unit, Microbiology Services Colindale, Public Health England
hCoV-19/England/20130036504/2020|EPI_ISL_423617|2020-03-21	England			2020-03-21	EPI_ISL_423617	GISAID	Respiratory Virus Unit, Microbiology Services Colindale, Public Health England	Respiratory Virus Unit, Microbiology Services Colindale, Public Health England	Respiratory Virus Unit, Microbiology Services Colindale, Public Health England
hCoV-19/England/20130049704/2020|EPI_ISL_423620|2020-03-21	England			2020-03-21	EPI_ISL_423620	GISAID	Respiratory Virus Unit, Microbiology Services Colindale, Public Health England	Respiratory Virus Unit, Microbiology Services Colindale, Public Health England	Respiratory Virus Unit, Microbiology Services Colindale, Public Health England
hCoV-19/England/20130055602/2020|EPI_ISL_420634|2020-03-20	England			2020-03-20	EPI_ISL_420634	GISAID	Respiratory Virus Unit, Microbiology Services Colindale, Public Health England	Respiratory Virus Unit, Microbiology Services Colindale, Public Health England	Respiratory Virus Unit, Microbiology Services Colindale, Public Health England
hCoV-19/England/20130063604/2020|EPI_ISL_423647|2020-03-22	England			2020-03-22	EPI_ISL_423647	GISAID	Respiratory Virus Unit, Microbiology Services Colindale, Public Health England	Respiratory Virus Unit, Microbiology Services Colindale, Public Health England	Respiratory Virus Unit, Microbiology Services Colindale, Public Health England
hCoV-19/England/20130071804/2020|EPI_ISL_423662|2020-02-23	England			2020-02-23	EPI_ISL_423662	GISAID	Respiratory Virus Unit, Microbiology Services Colindale, Public Health England	Respiratory Virus Unit, Microbiology Services Colindale, Public Health England	Respiratory Virus Unit, Microbiology Services Colindale, Public Health England
hCoV-19/England/20132072802/2020|EPI_ISL_420508|2020-03-23	England			2020-03-23	EPI_ISL_420508	GISAID	Respiratory Virus Unit, Microbiology Services Colindale, Public Health England	Respiratory Virus Unit, Microbiology Services Colindale, Public Health England	Respiratory Virus Unit, Microbiology Services Colindale, Public Health England
hCoV-19/England/20132079304/2020|EPI_ISL_423802|2020-02-23	England			2020-02-23	EPI_ISL_423802	GISAID	Respiratory Virus Unit, Microbiology Services Colindale, Public Health England	Respiratory Virus Unit, Microbiology Services Colindale, Public Health England	Respiratory Virus Unit, Microbiology Services Colindale, Public Health England
hCoV-19/England/20134006504/2020|EPI_ISL_423070|2020-03-24	England			2020-03-24	EPI_ISL_423070	GISAID	Respiratory Virus Unit, Microbiology Services Colindale, Public Health England	Respiratory Virus Unit, Microbiology Services Colindale, Public Health England	Respiratory Virus Unit, Microbiology Services Colindale, Public Health England
hCoV-19/England/20134077404/2020|EPI_ISL_423169|2020-03-24	England			2020-03-24	EPI_ISL_423169	GISAID	Respiratory Virus Unit, Microbiology Services Colindale, Public Health England	Respiratory Virus Unit, Microbiology Services Colindale, Public Health England	Respiratory Virus Unit, Microbiology Services Colindale, Public Health England
hCoV-19/England/20134079804/2020|EPI_ISL_423180|2020-03-24	England			2020-03-24	EPI_ISL_423180	GISAID	Respiratory Virus Unit, Microbiology Services Colindale, Public Health England	Respiratory Virus Unit, Microbiology Services Colindale, Public Health England	Respiratory Virus Unit, Microbiology Services Colindale, Public Health England
hCoV-19/England/201360047/2020|EPI_ISL_423200|2020-03-26	England			2020-03-26	EPI_ISL_423200	GISAID	Respiratory Virus Unit, Microbiology Services Colindale, Public Health England	Respiratory Virus Unit, Microbiology Services Colindale, Public Health England	Respiratory Virus Unit, Microbiology Services Colindale, Public Health England
hCoV-19/England/201360181/2020|EPI_ISL_423232|2020-03-26	England			2020-03-26	EPI_ISL_423232	GISAID	Respiratory Virus Unit, Microbiology Services Colindale, Public Health England	Respiratory Virus Unit, Microbiology Services Colindale, Public Health England	Respiratory Virus Unit, Microbiology Services Colindale, Public Health England
hCoV-19/England/20138016404/2020|EPI_ISL_423282|2020-03-26	England			2020-03-26	EPI_ISL_423282	GISAID	Respiratory Virus Unit, Microbiology Services Colindale, Public Health England	Respiratory Virus Unit, Microbiology Services Colindale, Public Health England	Respiratory Virus Unit, Microbiology Services Colindale, Public Health England
hCoV-19/England/20138024004/2020|EPI_ISL_423303|2020-03-25	England			2020-03-25	EPI_ISL_423303	GISAID	Respiratory Virus Unit, Microbiology Services Colindale, Public Health England	Respiratory Virus Unit, Microbiology Services Colindale, Public Health England	Respiratory Virus Unit, Microbiology Services Colindale, Public Health England
hCoV-19/England/20140071404/2020|EPI_ISL_423412|2020-03-29	England			2020-03-29	EPI_ISL_423412	GISAID	Respiratory Virus Unit, Microbiology Services Colindale, Public Health England	Respiratory Virus Unit, Microbiology Services Colindale, Public Health England	Respiratory Virus Unit, Microbiology Services Colindale, Public Health England
hCoV-19/England/20144074604/2020|EPI_ISL_423564|2020-04-01	England			2020-04-01	EPI_ISL_423564	GISAID	Respiratory Virus Unit, Microbiology Services Colindale, Public Health England	Respiratory Virus Unit, Microbiology Services Colindale, Public Health England	Respiratory Virus Unit, Microbiology Services Colindale, Public Health England
hCoV-19/England/20146001704/2020|EPI_ISL_423572|2020-04-01	England			2020-04-01	EPI_ISL_423572	GISAID	Respiratory Virus Unit, Microbiology Services Colindale, Public Health England	Respiratory Virus Unit, Microbiology Services Colindale, Public Health England	Respiratory Virus Unit, Microbiology Services Colindale, Public Health England
hCoV-19/England/20148002104/2020|EPI_ISL_423585|2020-04-02	England			2020-04-02	EPI_ISL_423585	GISAID	Respiratory Virus Unit, Microbiology Services Colindale, Public Health England	Respiratory Virus Unit, Microbiology Services Colindale, Public Health England	Respiratory Virus Unit, Microbiology Services Colindale, Public Health England
hCoV-19/England/CAMB-73A64/2020|EPI_ISL_425271|2020-03-31	England			2020-03-31	EPI_ISL_425271	GISAID	Department of Pathology, University of Cambridge	COVID-19 Genomics UK (COG-UK) Consortium	COVID-19 Genomics UK (COG-UK) Consortium
hCoV-19/England/CAMB-74ABE/2020|EPI_ISL_425345|2020-03-17	England			2020-03-17	EPI_ISL_425345	GISAID	Department of Pathology, University of Cambridge	COVID-19 Genomics UK (COG-UK) Consortium	COVID-19 Genomics UK (COG-UK) Consortium
hCoV-19/England/CAMB-754FB/2020|EPI_ISL_425399|2020-03-13	England			2020-03-13	EPI_ISL_425399	GISAID	Department of Pathology, University of Cambridge	COVID-19 Genomics UK (COG-UK) Consortium	COVID-19 Genomics UK (COG-UK) Consortium
hCoV-19/England/CAMB-756AA/2020|EPI_ISL_425422|2020	England			2020	EPI_ISL_425422	GISAID	Department of Pathology, University of Cambridge	COVID-19 Genomics UK (COG-UK) Consortium	COVID-19 Genomics UK (COG-UK) Consortium
hCoV-19/England/NOTT-10DF32/2020|EPI_ISL_425471|2020-03-13	England			2020-03-13	EPI_ISL_425471	GISAID	Queens Medical Centre, Clinical Microbiology Department / DeepSeq Nottingham	COVID-19 Genomics UK (COG-UK) Consortium	COVID-19 Genomics UK (COG-UK) Consortium
hCoV-19/England/NOTT-10E54E/2020|EPI_ISL_425560|2020-03-23	England			2020-03-23	EPI_ISL_425560	GISAID	Queens Medical Centre, Clinical Microbiology Department / DeepSeq Nottingham	COVID-19 Genomics UK (COG-UK) Consortium	COVID-19 Genomics UK (COG-UK) Consortium
hCoV-19/England/NOTT-10E6B4/2020|EPI_ISL_425580|2020-03-24	England			2020-03-24	EPI_ISL_425580	GISAID	Queens Medical Centre, Clinical Microbiology Department / DeepSeq Nottingham	COVID-19 Genomics UK (COG-UK) Consortium	COVID-19 Genomics UK (COG-UK) Consortium
hCoV-19/England/NOTT-10E766/2020|EPI_ISL_425589|2020-03-24	England			2020-03-24	EPI_ISL_425589	GISAID	Queens Medical Centre, Clinical Microbiology Department / DeepSeq Nottingham	COVID-19 Genomics UK (COG-UK) Consortium	COVID-19 Genomics UK (COG-UK) Consortium
hCoV-19/England/NOTT-10E9E8/2020|EPI_ISL_425624|2020-03-29	England			2020-03-29	EPI_ISL_425624	GISAID	Queens Medical Centre, Clinical Microbiology Department / DeepSeq Nottingham	COVID-19 Genomics UK (COG-UK) Consortium	COVID-19 Genomics UK (COG-UK) Consortium
hCoV-19/England/NOTT-10EAD6/2020|EPI_ISL_425638|2020-03-30	England			2020-03-30	EPI_ISL_425638	GISAID	Queens Medical Centre, Clinical Microbiology Department / DeepSeq Nottingham	COVID-19 Genomics UK (COG-UK) Consortium	COVID-19 Genomics UK (COG-UK) Consortium
hCoV-19/Finland/FIN03032020C/2020|EPI_ISL_413604|2020-03-03	Finland			2020-03-03	EPI_ISL_413604	GISAID	Department of Virology and Immunology, University of Helsinki and Helsinki University Hospital, Huslab Finland	Department of Virology, Faculty of Medicine, University of Helsinki, Helsinki, Finland	Department of Virology, Faculty of Medicine, University of Helsinki, Helsinki, Finland
hCoV-19/France/B1623/2020|EPI_ISL_418219|2020-02-26	France			2020-02-26	EPI_ISL_418219	GISAID	CHU - H√¥pital Cavale Blanche - Labo. de Virologie	National Reference Center for Viruses of Respiratory Infections, Institut Pasteur, Paris	National Reference Center for Viruses of Respiratory Infections, Institut Pasteur, Paris
hCoV-19/France/HF2060/2020|EPI_ISL_418223|2020-03-05	France			2020-03-05	EPI_ISL_418223	GISAID	Centre Hospitalier Compi√®gne Laboratoire de Biologie	National Reference Center for Viruses of Respiratory Infections, Institut Pasteur, Paris	National Reference Center for Viruses of Respiratory Infections, Institut Pasteur, Paris
hCoV-19/France/HF2151/2020|EPI_ISL_415653|2020-03-08	France			2020-03-08	EPI_ISL_415653	GISAID	Centre Hospitalier Compi√®gne Laboratoire de Biologie	National Reference Center for Viruses of Respiratory Infections, Institut Pasteur, Paris	National Reference Center for Viruses of Respiratory Infections, Institut Pasteur, Paris
hCoV-19/France/IDF0373/2020|EPI_ISL_406597|2020-01-23	France			2020-01-23	EPI_ISL_406597	GISAID	Department of Infectious and Tropical Diseases, Bichat Claude Bernard Hospital, Paris	National Reference Center for Viruses of Respiratory Infections, Institut Pasteur, Paris	National Reference Center for Viruses of Respiratory Infections, Institut Pasteur, Paris
hCoV-19/France/IDF0571/2020|EPI_ISL_411218|2020-02-02	France			2020-02-02	EPI_ISL_411218	GISAID	Department of Infectious and Tropical Diseases, Bichat Claude Bernard Hospital, Paris	Laboratoire Virpath, CIRI U111, UCBL1, INSERM, CNRS, ENS Lyon	Laboratoire Virpath, CIRI U111, UCBL1, INSERM, CNRS, ENS Lyon
hCoV-19/France/Lyon_487/2020|EPI_ISL_416747|2020-03-04	France			2020-03-04	EPI_ISL_416747	GISAID	Institut des Agents Infectieux (IAI) Hospices Civils de Lyon	CNR Virus des Infections Respiratoires - France SUD	CNR Virus des Infections Respiratoires - France SUD
hCoV-19/Georgia/Tb-390/2020|EPI_ISL_416477|2020-03-08	Georgia			2020-03-08	EPI_ISL_416477	GISAID	R. G. Lugar Center for Public Health Research, National Center for Disease Control and Public Health (NCDC) of Georgia.	R. G. Lugar Center for Public Health Research, National Center for Disease Control and Public Health (NCDC) of Georgia.	R. G. Lugar Center for Public Health Research, National Center for Disease Control and Public Health (NCDC) of Georgia.
hCoV-19/Germany/BAV-V2010486/2020|EPI_ISL_420898|2020-03-11	Germany			2020-03-11	EPI_ISL_420898	GISAID	Max von Pettenkofer Institute, Virology, National Reference Center for Retroviruses, LMU Munich	Laboratory for Functional Genome Analysis, Dept. Genomics, Gene Center of the LMU Munich	Laboratory for Functional Genome Analysis, Dept. Genomics, Gene Center of the LMU Munich
hCoV-19/Germany/BAV-V2011376/2020|EPI_ISL_420902|2020-03-13	Germany			2020-03-13	EPI_ISL_420902	GISAID	Max von Pettenkofer Institute, Virology, National Reference Center for Retroviruses, LMU Munich	Laboratory for Functional Genome Analysis, Dept. Genomics, Gene Center of the LMU Munich	Laboratory for Functional Genome Analysis, Dept. Genomics, Gene Center of the LMU Munich
hCoV-19/Germany/BAV-V2011675/2020|EPI_ISL_420907|2020-03-16	Germany			2020-03-16	EPI_ISL_420907	GISAID	Max von Pettenkofer Institute, Virology, National Reference Center for Retroviruses, LMU Munich	Laboratory for Functional Genome Analysis, Dept. Genomics, Gene Center of the LMU Munich	Laboratory for Functional Genome Analysis, Dept. Genomics, Gene Center of the LMU Munich
hCoV-19/Germany/BAV-V2012622/2020|EPI_ISL_420911|2020-03-19	Germany			2020-03-19	EPI_ISL_420911	GISAID	Max von Pettenkofer Institute, Virology, National Reference Center for Retroviruses, LMU Munich	Laboratory for Functional Genome Analysis, Dept. Genomics, Gene Center of the LMU Munich	Laboratory for Functional Genome Analysis, Dept. Genomics, Gene Center of the LMU Munich
hCoV-19/Germany/NRW-45/2020|EPI_ISL_425129|2020-03-20	Germany			2020-03-20	EPI_ISL_425129	GISAID	Center of Medical Microbiology, Virology, and Hospital Hygiene, University of Duesseldorf	Center of Medical Microbiology, Virology, and Hospital Hygiene, University of Duesseldorf	Center of Medical Microbiology, Virology, and Hospital Hygiene, University of Duesseldorf
hCoV-19/Germany/NRW-53/2020|EPI_ISL_425137|2020-03-14	Germany			2020-03-14	EPI_ISL_425137	GISAID	Center of Medical Microbiology, Virology, and Hospital Hygiene, University of Duesseldorf	Center of Medical Microbiology, Virology, and Hospital Hygiene, University of Duesseldorf	Center of Medical Microbiology, Virology, and Hospital Hygiene, University of Duesseldorf
hCoV-19/Ghana/2914_S8/2020|EPI_ISL_422399|2020-03-30	Ghana			2020-03-30	EPI_ISL_422399	GISAID	NMIMR, Department of Virology	WACCBIP, University of Ghana	WACCBIP, University of Ghana
hCoV-19/Guangdong/2020XN4239-P0034/2020|EPI_ISL_413888|2020-01-30	Guangdong			2020-01-30	EPI_ISL_413888	GISAID	Guangdong Provincial Institution of Public Health, Guangdong Provinical Center for Disease Control and Prevention	Guangdong Provincial Institution of Public Health	Guangdong Provincial Institution of Public Health
hCoV-19/Guangdong/2020XN4276-P0037/2020|EPI_ISL_413859|2020-01-31	Guangdong			2020-01-31	EPI_ISL_413859	GISAID	Guangdong Provincial Institution of Public Health, Guangdong Provinical Center for Disease Control and Prevention	Guangdong Provincial Institution of Public Health	Guangdong Provincial Institution of Public Health
hCoV-19/Guangdong/20SF012/2020|EPI_ISL_403932|2020-01-14	Guangdong			2020-01-14	EPI_ISL_403932	GISAID	Guangdong Provincial Center for Diseases Control and Prevention; Guangdong Provincial Public Health	Department of Microbiology, Guangdong Provincial Center for Diseases Control and Prevention	Department of Microbiology, Guangdong Provincial Center for Diseases Control and Prevention
hCoV-19/Guangdong/20SF013/2020|EPI_ISL_403933|2020-01-15	Guangdong			2020-01-15	EPI_ISL_403933	GISAID	Guangdong Provincial Center for Diseases Control and Prevention; Guangdong Provincial Public Health	Department of Microbiology, Guangdong Provincial Center for Diseases Control and Prevention	Department of Microbiology, Guangdong Provincial Center for Diseases Control and Prevention
hCoV-19/Guangdong/20SF014/2020|EPI_ISL_403934|2020-01-15	Guangdong			2020-01-15	EPI_ISL_403934	GISAID	Guangdong Provincial Center for Diseases Control and Prevention; Guangdong Provincial Public Health	Department of Microbiology, Guangdong Provincial Center for Diseases Control and Prevention	Department of Microbiology, Guangdong Provincial Center for Diseases Control and Prevention
hCoV-19/Guangdong/20SF028/2020|EPI_ISL_403936|2020-01-17	Guangdong			2020-01-17	EPI_ISL_403936	GISAID	Guangdong Provincial Center for Diseases Control and Prevention; Guangdong Provincial Public Health	Department of Microbiology, Guangdong Provincial Center for Diseases Control and Prevention	Department of Microbiology, Guangdong Provincial Center for Diseases Control and Prevention
hCoV-19/Guangdong/GD2020087-P0008/2020|EPI_ISL_413863|2020-02-01	Guangdong			2020-02-01	EPI_ISL_413863	GISAID	Guangdong Provincial Institution of Public Health, Guangdong Provinical Center for Disease Control and Prevention	Guangdong Provincial Institution of Public Health	Guangdong Provincial Institution of Public Health
hCoV-19/Guangdong/GD2020246-P0028/2020|EPI_ISL_413864|2020-02-09	Guangdong			2020-02-09	EPI_ISL_413864	GISAID	Guangdong Provincial Institution of Public Health, Guangdong Provinical Center for Disease Control and Prevention	Guangdong Provincial Institution of Public Health	Guangdong Provincial Institution of Public Health
hCoV-19/Guangdong/GDFS2020054-P0005/2020|EPI_ISL_413850|2020-02-10	Guangdong			2020-02-10	EPI_ISL_413850	GISAID	Guangdong Provincial Institution of Public Health, Guangdong Provinical Center for Disease Control and Prevention	Guangdong Provincial Institution of Public Health	Guangdong Provincial Institution of Public Health
hCoV-19/Guangdong/GDSZ202015-P0019/2020|EPI_ISL_413867|2020-02-05	Guangdong			2020-02-05	EPI_ISL_413867	GISAID	Guangdong Provincial Institution of Public Health, Guangdong Provinical Center for Disease Control and Prevention	Guangdong Provincial Institution of Public Health	Guangdong Provincial Institution of Public Health
hCoV-19/Guangzhou/20SF206/2020|EPI_ISL_406533|2020-01-22	Guangzhou			2020-01-22	EPI_ISL_406533	GISAID	Guangdong Provincial Center for Diseases Control and Prevention; Guangdong Provinical Public Health	Guangdong Provincial Center for Diseases Control and Prevention	Guangdong Provincial Center for Diseases Control and Prevention
hCoV-19/Guangzhou/GZMU0030/2020|EPI_ISL_414686|2020-02-27	Guangzhou			2020-02-27	EPI_ISL_414686	GISAID	State Key Laboratory of Respiratory Disease, National Clinical Research Center for Respiratory Disease, Guangzhou Institute of Respiratory Health, the First Affiliated Hospital of Guangzhou Medical University	The First Affiliated Hospital of Guangzhou Medical University & BGI-Shenzhen	The First Affiliated Hospital of Guangzhou Medical University & BGI-Shenzhen
hCoV-19/Hangzhou/HZ178/2020|EPI_ISL_418509|2020-01-23	Hangzhou			2020-01-23	EPI_ISL_418509	GISAID	Hangzhou Center for Disease Control and Prevention	Inspection Center of Hangzhou Center for Disease Control and Prevention	Inspection Center of Hangzhou Center for Disease Control and Prevention
hCoV-19/Hangzhou/HZ576/2020|EPI_ISL_418514|2020-01-25	Hangzhou			2020-01-25	EPI_ISL_418514	GISAID	Hangzhou Center for Disease Control and Prevention	Inspection Center of Hangzhou Center for Disease Control and Prevention	Inspection Center of Hangzhou Center for Disease Control and Prevention
hCoV-19/Hangzhou/ZJU-01/2020|EPI_ISL_415709|2020-01-25	Hangzhou			2020-01-25	EPI_ISL_415709	GISAID	State Key Laboratory for Diagnosis and Treatment of Infectious Diseases, National Clinical Research Center for Infectious Diseases, First Affiliated Hospital, Zhejiang University School of Medicine, Hangzhou, China. 310003	State Key Laboratory for Diagnosis and Treatment of Infectious Diseases, National Clinical Research Center for Infectious Diseases, First Affiliated Hospital, Zhejiang University School of Medicine, Hangzhou, China. 310003	State Key Laboratory for Diagnosis and Treatment of Infectious Diseases, National Clinical Research Center for Infectious Diseases, First Affiliated Hospital, Zhejiang University School of Medicine, Hangzhou, China. 310003
hCoV-19/Hangzhou/ZJU-06/2020|EPI_ISL_416047|2020-02-02	Hangzhou			2020-02-02	EPI_ISL_416047	GISAID	State Key Laboratory for Diagnosis and Treatment of Infectious Diseases, National Clinical Research Center for Infectious Diseases, First Affiliated Hospital, Zhejiang University School of Medicine, Hangzhou, China 310003	State Key Laboratory for Diagnosis and Treatment of Infectious Diseases, National Clinical Research Center for Infectious Diseases, First Affiliated Hospital, Zhejiang University School of Medicine, Hangzhou, China 310003	State Key Laboratory for Diagnosis and Treatment of Infectious Diseases, National Clinical Research Center for Infectious Diseases, First Affiliated Hospital, Zhejiang University School of Medicine, Hangzhou, China 310003
hCoV-19/Hangzhou/ZJU-07/2020|EPI_ISL_416425|2020-02-03	Hangzhou			2020-02-03	EPI_ISL_416425	GISAID	State Key Laboratory for Diagnosis and Treatment of Infectious Diseases, National Clinical Research Center for Infectious Diseases, First Affiliated Hospital, Zhejiang University School of Medicine, Hangzhou, China 310003	State Key Laboratory for Diagnosis and Treatment of Infectious Diseases, National Clinical Research Center for Infectious Diseases, First Affiliated Hospital, Zhejiang University School of Medicine, Hangzhou, China 310003	State Key Laboratory for Diagnosis and Treatment of Infectious Diseases, National Clinical Research Center for Infectious Diseases, First Affiliated Hospital, Zhejiang University School of Medicine, Hangzhou, China 310003
hCoV-19/Hong_Kong/HKPU23_2601/2020|EPI_ISL_417183|2020-01-30	China	Hong Kong		2020-01-30	EPI_ISL_417183	GISAID	Department of Clinical Pathology, Pamela Youde Nethersole Eastern Hospital	Department of Health Technology and Informatics, Faculty of Health and Social Science, The Hong Kong Polytechnic University	Department of Health Technology and Informatics, Faculty of Health and Social Science, The Hong Kong Polytechnic University
hCoV-19/Hong_Kong/HKPU33_0202/2020|EPI_ISL_417195|2020-02-09	China	Hong Kong		2020-02-09	EPI_ISL_417195	GISAID	Department of Clinical Pathology, Pamela Youde Nethersole Eastern Hospital	Department of Health Technology and Informatics, Faculty of Health and Social Science, The Hong Kong Polytechnic University	Department of Health Technology and Informatics, Faculty of Health and Social Science, The Hong Kong Polytechnic University
hCoV-19/Hong_Kong/HKPU38-3001/2020|EPI_ISL_419213|2020-02-09	China	Hong Kong		2020-02-09	EPI_ISL_419213	GISAID	Department of Clinical Pathology, Pamela Youde Nethersole Eastern Hospital	Department of Health Technology and Informatics, Faculty of Health and Social Science, The Hong Kong Polytechnic University	Department of Health Technology and Informatics, Faculty of Health and Social Science, The Hong Kong Polytechnic University
hCoV-19/Hong_Kong/VM20002493/2020|EPI_ISL_414527|2020-02-09	China	Hong Kong		2020-02-09	EPI_ISL_414527	GISAID	Hong Kong Department of Health	School of Public Health, The University of Hong Kong	School of Public Health, The University of Hong Kong
hCoV-19/Hong_Kong/VM20002507/2020|EPI_ISL_414528|2020-02-10	China	Hong Kong		2020-02-10	EPI_ISL_414528	GISAID	Hong Kong Department of Health	School of Public Health, The University of Hong Kong	School of Public Health, The University of Hong Kong
hCoV-19/Hong_Kong/XM-PII-S4/2020|EPI_ISL_417443|2020-01-22	China	Hong Kong		2020-01-22	EPI_ISL_417443	GISAID	State Key Laboratory for Emerging Infectious Diseases Department of Microbiology Li Ka Shing Faculty of Medicine The University of Hong Kong	State Key Laboratory for Emerging Infectious Diseases Department of Microbiology Li Ka Shing Faculty of Medicine The University of Hong Kong	State Key Laboratory for Emerging Infectious Diseases Department of Microbiology Li Ka Shing Faculty of Medicine The University of Hong Kong
hCoV-19/Hungary/2/2020|EPI_ISL_418183|2020-03-17	Hungary			2020-03-17	EPI_ISL_418183	GISAID	Virological Research Group, Szent√°gothai Research Centre	Bioinformatics Research Group, Szent√°gothai Research Centre	Bioinformatics Research Group, Szent√°gothai Research Centre
hCoV-19/Iceland/12/2020|EPI_ISL_417688|2020-03-01	Iceland			2020-03-01	EPI_ISL_417688	GISAID	The National University Hospital of Iceland	deCODE genetics	deCODE genetics
hCoV-19/Iceland/138/2020|EPI_ISL_417720|2020-03-12	Iceland			2020-03-12	EPI_ISL_417720	GISAID	The National University Hospital of Iceland	deCODE genetics	deCODE genetics
hCoV-19/Iceland/18/2020|EPI_ISL_417710|2020-03-02	Iceland			2020-03-02	EPI_ISL_417710	GISAID	The National University Hospital of Iceland	deCODE genetics	deCODE genetics
hCoV-19/Iceland/29/2020|EPI_ISL_417618|2020-03-16	Iceland			2020-03-16	EPI_ISL_417618	GISAID	deCODE genetics	deCODE genetics	deCODE genetics
hCoV-19/Iceland/362/2020|EPI_ISL_424386|2020-03-19	Iceland			2020-03-19	EPI_ISL_424386	GISAID	The National University Hospital of Iceland	deCODE genetics	deCODE genetics
hCoV-19/Iceland/509/2020|EPI_ISL_424531|2020-03-20	Iceland			2020-03-20	EPI_ISL_424531	GISAID	The National University Hospital of Iceland	deCODE genetics	deCODE genetics
hCoV-19/Iceland/51/2020|EPI_ISL_417849|2020-03-05	Iceland			2020-03-05	EPI_ISL_417849	GISAID	The National University Hospital of Iceland	deCODE genetics	deCODE genetics
hCoV-19/Iceland/516/2020|EPI_ISL_424538|2020-03-24	Iceland			2020-03-24	EPI_ISL_424538	GISAID	deCODE genetics	deCODE genetics	deCODE genetics
hCoV-19/Iceland/54/2020|EPI_ISL_417684|2020-03-06	Iceland			2020-03-06	EPI_ISL_417684	GISAID	The National University Hospital of Iceland	deCODE genetics	deCODE genetics
hCoV-19/Iceland/542/2020|EPI_ISL_424562|2020-03-26	Iceland			2020-03-26	EPI_ISL_424562	GISAID	deCODE genetics	deCODE genetics	deCODE genetics
hCoV-19/Iceland/88/2020|EPI_ISL_417675|2020-03-10	Iceland			2020-03-10	EPI_ISL_417675	GISAID	The National University Hospital of Iceland	deCODE genetics	deCODE genetics
hCoV-19/Iceland/9/2020|EPI_ISL_417871|2020-03-11	Iceland			2020-03-11	EPI_ISL_417871	GISAID	The National University Hospital of Iceland	deCODE genetics	deCODE genetics
hCoV-19/India/2020772/2020|EPI_ISL_420548|2020	India			2020	EPI_ISL_420548	GISAID	Indian Council of Medical Research-National Institute of Virology, Microbial Containment Complex	Indian Council of Medical Research-National Institute of Virology, Microbial Containment Complex	Indian Council of Medical Research-National Institute of Virology, Microbial Containment Complex
hCoV-19/India/2020773/2020|EPI_ISL_420550|2020	India			2020	EPI_ISL_420550	GISAID	Indian Council of Medical Research-National Institute of Virology, Microbial Containment Complex	Indian Council of Medical Research-National Institute of Virology, Microbial Containment Complex	Indian Council of Medical Research-National Institute of Virology, Microbial Containment Complex
hCoV-19/India/2020781/2020|EPI_ISL_420554|2020	India			2020	EPI_ISL_420554	GISAID	Indian Council of Medical Research-National Institute of Virology, Microbial Containment Complex	Indian Council of Medical Research-National Institute of Virology, Microbial Containment Complex	Indian Council of Medical Research-National Institute of Virology, Microbial Containment Complex
hCoV-19/India/763/2020|EPI_ISL_420543|2020-03-03	India			2020-03-03	EPI_ISL_420543	GISAID	National Influenza Center, Indian Council of Medical Research - National Institute of Virology	Indian Council of Medical Research-National Institute of Virology, Microbial Containment Complex	Indian Council of Medical Research-National Institute of Virology, Microbial Containment Complex
hCoV-19/Ireland/24052/2020|EPI_ISL_418584|2020-03-10	Ireland			2020-03-10	EPI_ISL_418584	GISAID	UCD National Virus Reference Laboratory	UCD National Virus Reference Laboratory	UCD National Virus Reference Laboratory
hCoV-19/Israel/ISR_JP0320/2020|EPI_ISL_419211|2020-02-23	Israel			2020-02-23	EPI_ISL_419211	GISAID	Central Virology Laboratory	Israel Institute for Biological Research	Israel Institute for Biological Research
hCoV-19/Italy/INMI1-cs/2020|EPI_ISL_410546|2020-01-31	Italy			2020-01-31	EPI_ISL_410546	GISAID	INMI Lazzaro Spallanzani IRCCS	Laboratory of Virology, INMI Lazzaro Spallanzani IRCCS	Laboratory of Virology, INMI Lazzaro Spallanzani IRCCS
hCoV-19/Italy/INMI8/2020|EPI_ISL_424342|2020-03-07	Italy			2020-03-07	EPI_ISL_424342	GISAID	INMI Lazzaro Spallanzani IRCCS	Laboratory of Virology, INMI Lazzaro Spallanzani IRCCS	Laboratory of Virology, INMI Lazzaro Spallanzani IRCCS
hCoV-19/Italy/TE5780/2020|EPI_ISL_420567|2020-03-21	Italy			2020-03-21	EPI_ISL_420567	GISAID	Ospedale Regionale San Salvatore	Istituto Zooprofilattico Sperimentale dell‚ÄôAbruzzo e Molise ‚ÄúG. Caporale‚Äù	Istituto Zooprofilattico Sperimentale dell‚ÄôAbruzzo e Molise ‚ÄúG. Caporale‚Äù
hCoV-19/Japan/AI-I-004/2020|EPI_ISL_407084|2020-01-25	Japan			2020-01-25	EPI_ISL_407084	GISAID	Department of Virology III, National Institute of Infectious Diseases	Pathogen Genomics Center, National Institute of Infectious Diseases	Pathogen Genomics Center, National Institute of Infectious Diseases
hCoV-19/Japan/DP0152/2020|EPI_ISL_416578|2020-02-15	Japan			2020-02-15	EPI_ISL_416578	GISAID	Japanese Quarantine Stations	Pathogen Genomics Center, National Institute of Infectious Diseases	Pathogen Genomics Center, National Institute of Infectious Diseases
hCoV-19/Japan/DP0289/2020|EPI_ISL_416590|2020-02-16	Japan			2020-02-16	EPI_ISL_416590	GISAID	Japanese Quarantine Stations	Pathogen Genomics Center, National Institute of Infectious Diseases	Pathogen Genomics Center, National Institute of Infectious Diseases
hCoV-19/Japan/DP0290/2020|EPI_ISL_416591|2020-02-16	Japan			2020-02-16	EPI_ISL_416591	GISAID	Japanese Quarantine Stations	Pathogen Genomics Center, National Institute of Infectious Diseases	Pathogen Genomics Center, National Institute of Infectious Diseases
hCoV-19/Japan/DP0361/2020|EPI_ISL_416599|2020-02-16	Japan			2020-02-16	EPI_ISL_416599	GISAID	Japanese Quarantine Stations	Pathogen Genomics Center, National Institute of Infectious Diseases	Pathogen Genomics Center, National Institute of Infectious Diseases
hCoV-19/Japan/DP0544/2020|EPI_ISL_416608|2020-02-17	Japan			2020-02-17	EPI_ISL_416608	GISAID	Japanese Quarantine Stations	Pathogen Genomics Center, National Institute of Infectious Diseases	Pathogen Genomics Center, National Institute of Infectious Diseases
hCoV-19/Japan/DP0644/2020|EPI_ISL_416611|2020-02-17	Japan			2020-02-17	EPI_ISL_416611	GISAID	Japanese Quarantine Stations	Pathogen Genomics Center, National Institute of Infectious Diseases	Pathogen Genomics Center, National Institute of Infectious Diseases
hCoV-19/Japan/DP0700/2020|EPI_ISL_416618|2020-02-17	Japan			2020-02-17	EPI_ISL_416618	GISAID	Japanese Quarantine Stations	Pathogen Genomics Center, National Institute of Infectious Diseases	Pathogen Genomics Center, National Institute of Infectious Diseases
hCoV-19/Japan/DP0752/2020|EPI_ISL_416622|2020-02-17	Japan			2020-02-17	EPI_ISL_416622	GISAID	Japanese Quarantine Stations	Pathogen Genomics Center, National Institute of Infectious Diseases	Pathogen Genomics Center, National Institute of Infectious Diseases
hCoV-19/Japan/Hu_DP_Kng_19-020/2020|EPI_ISL_412968|2020-02-10	Japan			2020-02-10	EPI_ISL_412968	GISAID	unknown	Takayuki Hishiki Kanagawa Prefectural Institute of Public Health, Department of Microbiology	Takayuki Hishiki Kanagawa Prefectural Institute of Public Health, Department of Microbiology
hCoV-19/Japan/Hu_Kng_19-437/2020|EPI_ISL_420890|2020-03-09	Japan			2020-03-09	EPI_ISL_420890	GISAID	unknown	Takayuki Hishiki Kanagawa Prefectural Institute of Public Health	Takayuki Hishiki Kanagawa Prefectural Institute of Public Health
hCoV-19/Japan/OS-20-07-1/2020|EPI_ISL_410532|2020-01-23	Japan			2020-01-23	EPI_ISL_410532	GISAID	Dept. of Pathology, National Institute of Infectious Diseases	Pathogen Genomics Center, National Institute of Infectious Diseases	Pathogen Genomics Center, National Institute of Infectious Diseases
hCoV-19/Japan/TK-20-31-3/2020|EPI_ISL_413459|2020-02-20	Japan			2020-02-20	EPI_ISL_413459	GISAID	Department of Pathology, Toshima Hospital	Pathogen Genomics Center, National Institute of Infectious Diseases	Pathogen Genomics Center, National Institute of Infectious Diseases
hCoV-19/Japan/TY-WK-012/2020|EPI_ISL_408665|2020-01-29	Japan			2020-01-29	EPI_ISL_408665	GISAID	Dept. of Virology III, National Institute of Infectious Diseases	Pathogen Genomics Center, National Institute of Infectious Diseases	Pathogen Genomics Center, National Institute of Infectious Diseases
hCoV-19/Japan/TY-WK-501/2020|EPI_ISL_408666|2020-01-31	Japan			2020-01-31	EPI_ISL_408666	GISAID	Dept. of Virology III, National Institute of Infectious Diseases	Pathogen Genomics Center, National Institute of Infectious Diseases	Pathogen Genomics Center, National Institute of Infectious Diseases
hCoV-19/Japan/TY-WK-521/2020|EPI_ISL_408667|2020-01-31	Japan			2020-01-31	EPI_ISL_408667	GISAID	Dept. of Virology III, National Institute of Infectious Diseases	Pathogen Genomics Center, National Institute of Infectious Diseases	Pathogen Genomics Center, National Institute of Infectious Diseases
hCoV-19/Jiangsu/JS03/2020|EPI_ISL_411953|2020-01-24	Jiangsu			2020-01-24	EPI_ISL_411953	GISAID	NHC Key laboratory of Enteric Pathogenic Microbiology, Institute of Pathogenic Microbiology	Jiangsu Provincial Center for Disease Control & Prevention	Jiangsu Provincial Center for Disease Control & Prevention
hCoV-19/Jingzhou/HBCDC-HB-01/2020|EPI_ISL_412459|2020-01-08	Jingzhou			2020-01-08	EPI_ISL_412459	GISAID	Jingzhou Center for Disease Control and Prevention	Hubei Provincial Center for Disease Control and Prevention	Hubei Provincial Center for Disease Control and Prevention
hCoV-19/Korea/KCDC2006/2020|EPI_ISL_426168|2020-02-02	Korea			2020-02-02	EPI_ISL_426168	GISAID	Division of Viral Diseases, Center for Laboratory Control of Infectious Diseases, Korea Centers for Diseases Control and Prevention	Division of Viral Diseases, Center for Laboratory Control of Infectious Diseases, Korea Centers for Diseases Control and Prevention	Division of Viral Diseases, Center for Laboratory Control of Infectious Diseases, Korea Centers for Diseases Control and Prevention
hCoV-19/Kuwait/KU008/2020|EPI_ISL_422427|2020-03-16	Kuwait			2020-03-16	EPI_ISL_422427	GISAID	JABER AL AHMAD AL SABAH HOSPITAL ‚Äì KUWAIT CITY	Dasman Diabetes Institute	Dasman Diabetes Institute
hCoV-19/Luxembourg/LNS2614631/2020|EPI_ISL_419578|2020-03-08	Luxembourg			2020-03-08	EPI_ISL_419578	GISAID	Laboratoire National de Sant√©, Microbiology, Virology	Laboratoire National de Sant√©, Microbiology, Epidemiology and Microbial Genomics	Laboratoire National de Sant√©, Microbiology, Epidemiology and Microbial Genomics
hCoV-19/Luxembourg/LNS4836560/2020|EPI_ISL_419588|2020-03-16	Luxembourg			2020-03-16	EPI_ISL_419588	GISAID	Laboratoire National de Sant√©, Microbiology, Virology	Laboratoire National de Sant√©, Microbiology, Epidemiology and Microbial Genomics	Laboratoire National de Sant√©, Microbiology, Epidemiology and Microbial Genomics
hCoV-19/Malaysia/MKAK-CL-2020-7554/2020|EPI_ISL_416907|2020-02-20	Malaysia			2020-02-20	EPI_ISL_416907	GISAID	National Public Health Laboratory	Malaysia Genome Institute	Malaysia Genome Institute
hCoV-19/Nanchang/JX39/2020|EPI_ISL_421248|2020-01-23	Nanchang			2020-01-23	EPI_ISL_421248	GISAID	Jiangxi Province Center for Disease Control and Prevention	Jiangxi Province Center for Disease Control and Prevention	Jiangxi Province Center for Disease Control and Prevention
hCoV-19/Nanchang/JX90/2020|EPI_ISL_421245|2020-01-25	Nanchang			2020-01-25	EPI_ISL_421245	GISAID	Jiangxi Province Center for Disease Control and Prevention	Jiangxi Province Center for Disease Control and Prevention	Jiangxi Province Center for Disease Control and Prevention
hCoV-19/Nepal/61/2020|EPI_ISL_410301|2020-01-13	Nepal			2020-01-13	EPI_ISL_410301	GISAID	National Influenza Centre, National Public Health Laboratory, Kathmandu, Nepal	The University of Hong Kong	The University of Hong Kong
hCoV-19/Netherlands/Coevorden_1363618/2020|EPI_ISL_413567|2020	Netherlands			2020	EPI_ISL_413567	GISAID	Unknown	Erasmus Medical Center	Erasmus Medical Center
hCoV-19/Netherlands/Dalen_1363624/2020|EPI_ISL_413568|2020-03-01	Netherlands			2020-03-01	EPI_ISL_413568	GISAID	MHC Drente	Erasmus Medical Center	Erasmus Medical Center
hCoV-19/Netherlands/Drente_1/2020|EPI_ISL_423034|2020-03-25	Netherlands			2020-03-25	EPI_ISL_423034	GISAID	Dutch COVID-19 response team	Erasmus Medical Center	Erasmus Medical Center
hCoV-19/Netherlands/Eindhoven_1363782/2020|EPI_ISL_413571|2020-03-02	Netherlands			2020-03-02	EPI_ISL_413571	GISAID	MHC Brabant Zuidoost	Erasmus Medical Center	Erasmus Medical Center
hCoV-19/Netherlands/NA_166/2020|EPI_ISL_422701|2020-03-21	Netherlands			2020-03-21	EPI_ISL_422701	GISAID	Dutch COVID-19 response team	Erasmus Medical Center	Erasmus Medical Center
hCoV-19/Netherlands/NA_246/2020|EPI_ISL_422780|2020-03-29	Netherlands			2020-03-29	EPI_ISL_422780	GISAID	Dutch COVID-19 response team	Erasmus Medical Center	Erasmus Medical Center
hCoV-19/Netherlands/NA_310/2020|EPI_ISL_422619|2020-04-02	Netherlands			2020-04-02	EPI_ISL_422619	GISAID	Dutch COVID-19 response team	Erasmus Medical Center	Erasmus Medical Center
hCoV-19/Netherlands/NA_56/2020|EPI_ISL_422817|2020-03-15	Netherlands			2020-03-15	EPI_ISL_422817	GISAID	Dutch COVID-19 response team	Erasmus Medical Center	Erasmus Medical Center
hCoV-19/Netherlands/NA_63/2020|EPI_ISL_422824|2020-03-09	Netherlands			2020-03-09	EPI_ISL_422824	GISAID	Dutch COVID-19 response team	Erasmus Medical Center	Erasmus Medical Center
hCoV-19/Netherlands/NoordBrabant_19/2020|EPI_ISL_414459|2020-03-06	Netherlands			2020-03-06	EPI_ISL_414459	GISAID	Dutch COVID-19 response team	Erasmus Medical Center	Erasmus Medical Center
hCoV-19/Netherlands/NoordBrabant_65/2020|EPI_ISL_415521|2020	Netherlands			2020	EPI_ISL_415521	GISAID	Dutch COVID-19 response team	Erasmus Medical Center	Erasmus Medical Center
hCoV-19/Netherlands/NoordBrabant_67/2020|EPI_ISL_415523|2020	Netherlands			2020	EPI_ISL_415523	GISAID	Dutch COVID-19 response team	Erasmus Medical Center	Erasmus Medical Center
hCoV-19/Netherlands/NoordBrabant_76/2020|EPI_ISL_422872|2020-03-09	Netherlands			2020-03-09	EPI_ISL_422872	GISAID	Dutch COVID-19 response team	Erasmus Medical Center	Erasmus Medical Center
hCoV-19/Netherlands/Oisterwijk_1364072/2020|EPI_ISL_413580|2020-03-02	Netherlands			2020-03-02	EPI_ISL_413580	GISAID	MHC Hart voor Brabant	Erasmus Medical Center	Erasmus Medical Center
hCoV-19/Netherlands/Utrecht_23/2020|EPI_ISL_422900|2020	Netherlands			2020	EPI_ISL_422900	GISAID	Dutch COVID-19 response team	Erasmus Medical Center	Erasmus Medical Center
hCoV-19/Netherlands/ZuidHolland_24/2020|EPI_ISL_414566|2020-03-06	Netherlands			2020-03-06	EPI_ISL_414566	GISAID	Dutch COVID-19 response team	Erasmus Medical Center	Erasmus Medical Center
hCoV-19/Nonthaburi/61/2020|EPI_ISL_403962|2020-01-08	Nonthaburi			2020-01-08	EPI_ISL_403962	GISAID	Bamrasnaradura Hospital	1. Department of Medical Sciences, Ministry of Public Health, Thailand 2. Thai Red Cross Emerging Infectious Diseases - Health Science Centre 3. Department of Disease Control, Ministry of Public Health, Thailand	1. Department of Medical Sciences, Ministry of Public Health, Thailand 2. Thai Red Cross Emerging Infectious Diseases - Health Science Centre 3. Department of Disease Control, Ministry of Public Health, Thailand
hCoV-19/Nonthaburi/74/2020|EPI_ISL_403963|2020-01-13	Nonthaburi			2020-01-13	EPI_ISL_403963	GISAID	Bamrasnaradura Hospital	1. Department of Medical Sciences, Ministry of Public Health, Thailand 2. Thai Red Cross Emerging Infectious Diseases - Health Science Centre 3. Department of Disease Control, Ministry of Public Health, Thailand	1. Department of Medical Sciences, Ministry of Public Health, Thailand 2. Thai Red Cross Emerging Infectious Diseases - Health Science Centre 3. Department of Disease Control, Ministry of Public Health, Thailand
hCoV-19/Norway/1955/2020|EPI_ISL_420146|2020-03-11	Norway			2020-03-11	EPI_ISL_420146	GISAID	Furst Medical Laboratory	Norwegian Institute of Public Health, Department of Virology	Norwegian Institute of Public Health, Department of Virology
hCoV-19/Norway/2087/2020|EPI_ISL_420151|2020-03-17	Norway			2020-03-17	EPI_ISL_420151	GISAID	Nordland Hospital - Bodo, Laboratory Department, Molecular Biology Unit	Norwegian Institute of Public Health, Department of Virology	Norwegian Institute of Public Health, Department of Virology
hCoV-19/Pakistan/Manga-KPK/2020|EPI_ISL_419313|2020-03-12	Pakistan			2020-03-12	EPI_ISL_419313	GISAID	Molecular Biology and Biotechnology Lab II	Molecular Biology and Biotechnology Lab II	Molecular Biology and Biotechnology Lab II
hCoV-19/Portugal/PT0044/2020|EPI_ISL_421447|2020-03-18	Portugal			2020-03-18	EPI_ISL_421447	GISAID	H Guimaraes	Instituto Nacional de Saude (INSA)	Instituto Nacional de Saude (INSA)
hCoV-19/Portugal/PT0051/2020|EPI_ISL_421454|2020-03-18	Portugal			2020-03-18	EPI_ISL_421454	GISAID	H Beatriz Angelo	Instituto Nacional de Saude (INSA)	Instituto Nacional de Saude (INSA)
hCoV-19/Portugal/PT0052/2020|EPI_ISL_421455|2020-03-18	Portugal			2020-03-18	EPI_ISL_421455	GISAID	CH Barreiro Montijo	Instituto Nacional de Saude (INSA)	Instituto Nacional de Saude (INSA)
hCoV-19/Portugal/PT0069/2020|EPI_ISL_421472|2020-03-21	Portugal			2020-03-21	EPI_ISL_421472	GISAID	Instituto Nacional de Saude (INSA)	Instituto Nacional de Saude (INSA)	Instituto Nacional de Saude (INSA)
hCoV-19/Portugal/PT0087/2020|EPI_ISL_421490|2020-03-22	Portugal			2020-03-22	EPI_ISL_421490	GISAID	H Santarem	Instituto Nacional de Saude (INSA)	Instituto Nacional de Saude (INSA)
hCoV-19/Scotland/CVR03/2020|EPI_ISL_414025|2020-03-01	Scotland			2020-03-01	EPI_ISL_414025	GISAID	West of Scotland Specialist Virology Centre, NHSGGC	MRC-University of Glasgow Centre for Virus Research	MRC-University of Glasgow Centre for Virus Research
hCoV-19/Scotland/CVR208/2020|EPI_ISL_425738|2020-03-19	Scotland			2020-03-19	EPI_ISL_425738	GISAID	West of Scotland Specialist Virology Centre, NHSGGC / MRC-University of Glasgow Centre for Virus Research	COVID-19 Genomics UK (COG-UK) Consortium	COVID-19 Genomics UK (COG-UK) Consortium
hCoV-19/Scotland/CVR21/2020|EPI_ISL_425739|2020-03-13	Scotland			2020-03-13	EPI_ISL_425739	GISAID	West of Scotland Specialist Virology Centre, NHSGGC / MRC-University of Glasgow Centre for Virus Research	COVID-19 Genomics UK (COG-UK) Consortium	COVID-19 Genomics UK (COG-UK) Consortium
hCoV-19/Scotland/CVR43/2020|EPI_ISL_425771|2020-03-13	Scotland			2020-03-13	EPI_ISL_425771	GISAID	West of Scotland Specialist Virology Centre, NHSGGC / MRC-University of Glasgow Centre for Virus Research	COVID-19 Genomics UK (COG-UK) Consortium	COVID-19 Genomics UK (COG-UK) Consortium
hCoV-19/Scotland/EDB004/2020|EPI_ISL_415629|2020-03-04	Scotland			2020-03-04	EPI_ISL_415629	GISAID	Virology Department, Royal Infirmary of Edinburgh, NHS Lothian	Virology Department, Royal Infirmary of Edinburgh, NHS Lothian	Virology Department, Royal Infirmary of Edinburgh, NHS Lothian
hCoV-19/Scotland/EDB013/2020|EPI_ISL_415639|2020-03-10	Scotland			2020-03-10	EPI_ISL_415639	GISAID	Virology Department, Royal Infirmary of Edinburgh, NHS Lothian	Virology Department, Royal Infirmary of Edinburgh, NHS Lothian	Virology Department, Royal Infirmary of Edinburgh, NHS Lothian
hCoV-19/Shandong/LY006/2020|EPI_ISL_414939|2020-01-25	China	Shandong		2020-01-25	EPI_ISL_414939	GISAID	Shandong Provincial Center for Disease Control and Prevention	Beijing Institute of Microbiology and Epidemiology	Beijing Institute of Microbiology and Epidemiology
hCoV-19/Shandong/LY008/2020|EPI_ISL_414941|2020-01-30	China	Shandong		2020-01-30	EPI_ISL_414941	GISAID	Shandong Provincial Center for Disease Control and Prevention	Beijing Institute of Microbiology and Epidemiology	Beijing Institute of Microbiology and Epidemiology
hCoV-19/Shanghai/SH0036/2020|EPI_ISL_416345|2020-02-04	China	Shanghai		2020-02-04	EPI_ISL_416345	GISAID	Shanghai Public Health Clinical Center, Shanghai Medical College, Fudan University	National Research Center for Translational Medicine (Shanghai), Ruijin Hospital affiliated to Shanghai Jiao Tong University School of Medicine & Shanghai Public Health Clinical Center	National Research Center for Translational Medicine (Shanghai), Ruijin Hospital affiliated to Shanghai Jiao Tong University School of Medicine & Shanghai Public Health Clinical Center
hCoV-19/Shanghai/SH0047/2020|EPI_ISL_416355|2020-02-04	China	Shanghai		2020-02-04	EPI_ISL_416355	GISAID	Shanghai Public Health Clinical Center, Shanghai Medical College, Fudan University	National Research Center for Translational Medicine (Shanghai), Ruijin Hospital affiliated to Shanghai Jiao Tong University School of Medicine & Shanghai Public Health Clinical Center	National Research Center for Translational Medicine (Shanghai), Ruijin Hospital affiliated to Shanghai Jiao Tong University School of Medicine & Shanghai Public Health Clinical Center
hCoV-19/Shanghai/SH0048/2020|EPI_ISL_416356|2020-02-01	China	Shanghai		2020-02-01	EPI_ISL_416356	GISAID	Shanghai Public Health Clinical Center, Shanghai Medical College, Fudan University	National Research Center for Translational Medicine (Shanghai), Ruijin Hospital affiliated to Shanghai Jiao Tong University School of Medicine & Shanghai Public Health Clinical Center	National Research Center for Translational Medicine (Shanghai), Ruijin Hospital affiliated to Shanghai Jiao Tong University School of Medicine & Shanghai Public Health Clinical Center
hCoV-19/Shanghai/SH0053/2020|EPI_ISL_416361|2020-02-01	China	Shanghai		2020-02-01	EPI_ISL_416361	GISAID	Shanghai Public Health Clinical Center, Shanghai Medical College, Fudan University	National Research Center for Translational Medicine (Shanghai), Ruijin Hospital affiliated to Shanghai Jiao Tong University School of Medicine & Shanghai Public Health Clinical Center	National Research Center for Translational Medicine (Shanghai), Ruijin Hospital affiliated to Shanghai Jiao Tong University School of Medicine & Shanghai Public Health Clinical Center
hCoV-19/Shanghai/SH0071/2020|EPI_ISL_416374|2020-02-07	China	Shanghai		2020-02-07	EPI_ISL_416374	GISAID	Shanghai Public Health Clinical Center, Shanghai Medical College, Fudan University	National Research Center for Translational Medicine (Shanghai), Ruijin Hospital affiliated to Shanghai Jiao Tong University School of Medicine & Shanghai Public Health Clinical Center	National Research Center for Translational Medicine (Shanghai), Ruijin Hospital affiliated to Shanghai Jiao Tong University School of Medicine & Shanghai Public Health Clinical Center
hCoV-19/Shanghai/SH0079/2020|EPI_ISL_416381|2020-02-01	China	Shanghai		2020-02-01	EPI_ISL_416381	GISAID	Shanghai Public Health Clinical Center, Shanghai Medical College, Fudan University	National Research Center for Translational Medicine (Shanghai), Ruijin Hospital affiliated to Shanghai Jiao Tong University School of Medicine & Shanghai Public Health Clinical Center	National Research Center for Translational Medicine (Shanghai), Ruijin Hospital affiliated to Shanghai Jiao Tong University School of Medicine & Shanghai Public Health Clinical Center
hCoV-19/Shanghai/SH0091/2020|EPI_ISL_416388|2020-02-05	China	Shanghai		2020-02-05	EPI_ISL_416388	GISAID	Shanghai Public Health Clinical Center, Shanghai Medical College, Fudan University	National Research Center for Translational Medicine (Shanghai), Ruijin Hospital affiliated to Shanghai Jiao Tong University School of Medicine & Shanghai Public Health Clinical Center	National Research Center for Translational Medicine (Shanghai), Ruijin Hospital affiliated to Shanghai Jiao Tong University School of Medicine & Shanghai Public Health Clinical Center
hCoV-19/Shanghai/SH0098/2020|EPI_ISL_416391|2020-02-02	China	Shanghai		2020-02-02	EPI_ISL_416391	GISAID	Shanghai Public Health Clinical Center, Shanghai Medical College, Fudan University	National Research Center for Translational Medicine (Shanghai), Ruijin Hospital affiliated to Shanghai Jiao Tong University School of Medicine & Shanghai Public Health Clinical Center	National Research Center for Translational Medicine (Shanghai), Ruijin Hospital affiliated to Shanghai Jiao Tong University School of Medicine & Shanghai Public Health Clinical Center
hCoV-19/Shanghai/SH0115/2020|EPI_ISL_416402|2020-02-11	China	Shanghai		2020-02-11	EPI_ISL_416402	GISAID	Shanghai Public Health Clinical Center, Shanghai Medical College, Fudan University	National Research Center for Translational Medicine (Shanghai), Ruijin Hospital affiliated to Shanghai Jiao Tong University School of Medicine & Shanghai Public Health Clinical Center	National Research Center for Translational Medicine (Shanghai), Ruijin Hospital affiliated to Shanghai Jiao Tong University School of Medicine & Shanghai Public Health Clinical Center
hCoV-19/Shanghai/SH0128/2020|EPI_ISL_416409|2020-02-02	China	Shanghai		2020-02-02	EPI_ISL_416409	GISAID	Shanghai Public Health Clinical Center, Shanghai Medical College, Fudan University	National Research Center for Translational Medicine (Shanghai), Ruijin Hospital affiliated to Shanghai Jiao Tong University School of Medicine & Shanghai Public Health Clinical Center	National Research Center for Translational Medicine (Shanghai), Ruijin Hospital affiliated to Shanghai Jiao Tong University School of Medicine & Shanghai Public Health Clinical Center
hCoV-19/Shangrao/JX1974/2020|EPI_ISL_421258|2020-02-08	China	Shangrao		2020-02-08	EPI_ISL_421258	GISAID	Jiangxi Province Center for Disease Control and Prevention	Jiangxi Province Center for Disease Control and Prevention	Jiangxi Province Center for Disease Control and Prevention
hCoV-19/Shenzhen/HKU-SZ-002/2020|EPI_ISL_406030|2020-01-10	China	Shenzhen		2020-01-10	EPI_ISL_406030	GISAID	The University of Hong Kong - Shenzhen Hospital	Li Ka Shing Faculty of Medicine, The University of Hong Kong	Li Ka Shing Faculty of Medicine, The University of Hong Kong
hCoV-19/Shenzhen/HKU-SZ-005/2020|EPI_ISL_405839|2020-01-11	China	Shenzhen		2020-01-11	EPI_ISL_405839	GISAID	The University of Hong Kong - Shenzhen Hospital	Li Ka Shing Faculty of Medicine, The University of Hong Kong	Li Ka Shing Faculty of Medicine, The University of Hong Kong
hCoV-19/Shenzhen/SZTH-002/2020|EPI_ISL_406593|2020-01-13	China	Shenzhen		2020-01-13	EPI_ISL_406593	GISAID	Shenzhen Key Laboratory of Pathogen and Immunity, National Clinical Research Center for Infectious Disease, Shenzhen Third People's Hospital	Shenzhen Key Laboratory of Pathogen and Immunity, National Clinical Research Center for Infectious Disease, Shenzhen Third People's Hospital	Shenzhen Key Laboratory of Pathogen and Immunity, National Clinical Research Center for Infectious Disease, Shenzhen Third People's Hospital
hCoV-19/Shenzhen/SZTH-003/2020|EPI_ISL_406594|2020-01-16	China	Shenzhen		2020-01-16	EPI_ISL_406594	GISAID	Shenzhen Key Laboratory of Pathogen and Immunity, National Clinical Research Center for Infectious Disease, Shenzhen Third People's Hospital	Shenzhen Key Laboratory of Pathogen and Immunity, National Clinical Research Center for Infectious Disease, Shenzhen Third People's Hospital	Shenzhen Key Laboratory of Pathogen and Immunity, National Clinical Research Center for Infectious Disease, Shenzhen Third People's Hospital
hCoV-19/Sichuan/IVDC-SC-001/2020|EPI_ISL_408484|2020-01-15	China	Sichuan		2020-01-15	EPI_ISL_408484	GISAID	National Institute for Viral Disease Control and Prevention, China CDC	National Institute for Viral Disease Control & Prevention, CCDC	National Institute for Viral Disease Control & Prevention, CCDC
hCoV-19/Singapore/12Clin/2020|EPI_ISL_418995|2020-02-28	Singapore			2020-02-28	EPI_ISL_418995	GISAID	National Public Health Laboratory, National Centre for Infectious Diseases	National Public Health Laboratory, National Centre for Infectious Diseases	National Public Health Laboratory, National Centre for Infectious Diseases
hCoV-19/Singapore/18/2020|EPI_ISL_418999|2020-03-01	Singapore			2020-03-01	EPI_ISL_418999	GISAID	National Public Health Laboratory, National Centre for Infectious Diseases	National Public Health Laboratory, National Centre for Infectious Diseases	National Public Health Laboratory, National Centre for Infectious Diseases
hCoV-19/Singapore/22/2020|EPI_ISL_420099|2020-03-02	Singapore			2020-03-02	EPI_ISL_420099	GISAID	National Centre for Infectious Diseases	Programme in Emerging Infectious Diseases, Duke-NUS Medical School	Programme in Emerging Infectious Diseases, Duke-NUS Medical School
hCoV-19/Singapore/23/2020|EPI_ISL_420100|2020-03-02	Singapore			2020-03-02	EPI_ISL_420100	GISAID	National Centre for Infectious Diseases	Programme in Emerging Infectious Diseases, Duke-NUS Medical School	Programme in Emerging Infectious Diseases, Duke-NUS Medical School
hCoV-19/Singapore/34/2020|EPI_ISL_420111|2020-03-12	Singapore			2020-03-12	EPI_ISL_420111	GISAID	National Centre for Infectious Diseases	Programme in Emerging Infectious Diseases, Duke-NUS Medical School	Programme in Emerging Infectious Diseases, Duke-NUS Medical School
hCoV-19/Slovenia/MB0329/2020|EPI_ISL_426379|2020-03-29	Slovenia			2020-03-29	EPI_ISL_426379	GISAID	The National Laboratory of Health, Environment and Food, Maribor, Slovenia	The National Laboratory of Health, Environment and Food, Maribor, Slovenia	The National Laboratory of Health, Environment and Food, Maribor, Slovenia
hCoV-19/South_Korea/KCDC07/2020|EPI_ISL_412871|2020-01-31	South_Korea			2020-01-31	EPI_ISL_412871	GISAID	Division of Viral Diseases, Center for Laboratory Control of Infectious Diseases, Korea Centers for Diseases Control and Prevention	Division of Viral Diseases, Center for Laboratory Control of Infectious Diseases, Korea Centers for Diseases Control and Prevention	Division of Viral Diseases, Center for Laboratory Control of Infectious Diseases, Korea Centers for Diseases Control and Prevention
hCoV-19/South_Korea/KCDC12/2020|EPI_ISL_412872|2020-02-01	South_Korea			2020-02-01	EPI_ISL_412872	GISAID	Division of Viral Diseases, Center for Laboratory Control of Infectious Diseases, Korea Centers for Diseases Control and Prevention	Division of Viral Diseases, Center for Laboratory Control of Infectious Diseases, Korea Centers for Diseases Control and Prevention	Division of Viral Diseases, Center for Laboratory Control of Infectious Diseases, Korea Centers for Diseases Control and Prevention
hCoV-19/Spain/LaRioja201575/2020|EPI_ISL_419234|2020-03-03	Spain			2020-03-03	EPI_ISL_419234	GISAID	Hospital San Pedro	Instituto de Salud Carlos III	Instituto de Salud Carlos III
hCoV-19/Spain/Madrid_H5_34/2020|EPI_ISL_417956|2020-03-11	Spain			2020-03-11	EPI_ISL_417956	GISAID	Hospital Universitario 12 de Octubre	Hospital Universitario La Paz	Hospital Universitario La Paz
hCoV-19/Spain/Valencia51/2020|EPI_ISL_420132|2020-03-18	Spain			2020-03-18	EPI_ISL_420132	GISAID	Servicio de Microbiologia. Hospital Clinico Universitario de Valencia	Sequencing and Bioinformatics Service and Molecular Epidemiology Research Group. FISABIO-Public Health	Sequencing and Bioinformatics Service and Molecular Epidemiology Research Group. FISABIO-Public Health
hCoV-19/Spain/Valencia87/2020|EPI_ISL_425211|2020-03-25	Spain			2020-03-25	EPI_ISL_425211	GISAID	Servicio de Microbiologia. Hospital Clinico Universitario de Valencia	Sequencing and Bioinformatics Service and Molecular Epidemiology Research Group. FISABIO-Public Health	Sequencing and Bioinformatics Service and Molecular Epidemiology Research Group. FISABIO-Public Health
hCoV-19/Switzerland/1000477806/2020|EPI_ISL_413024|2020-02-29	Switzerland			2020-02-29	EPI_ISL_413024	GISAID	Division of Infectious Diseases, University Hospital Zurich	Institute of Medical Virology, University of Zurich	Institute of Medical Virology, University of Zurich
hCoV-19/Switzerland/SZ1417/2020|EPI_ISL_415702|2020-03-02	Switzerland			2020-03-02	EPI_ISL_415702	GISAID	H√¥pitaux universitaires de Gen√®ve Laboratoire de Virologie	H√¥pitaux universitaires de Gen√®ve Laboratoire de Virologie	H√¥pitaux universitaires de Gen√®ve Laboratoire de Virologie
hCoV-19/Switzerland/TI9486/2020|EPI_ISL_413996|2020-02-24	Switzerland			2020-02-24	EPI_ISL_413996	GISAID	Laboratoire de Virologie, HUG	Swiss National Reference Centre for Influenza	Swiss National Reference Centre for Influenza
hCoV-19/Taiwan/4/2020|EPI_ISL_411927|2020-01-28	Taiwan			2020-01-28	EPI_ISL_411927	GISAID	Taiwan Centers for Disease Control	Taiwan Centers for Disease Control	Taiwan Centers for Disease Control
hCoV-19/Taiwan/CGMH-CGU-01/2020|EPI_ISL_411915|2020-01-25	Taiwan			2020-01-25	EPI_ISL_411915	GISAID	Laboratory Medicine	Department of Laboratory Medicine, Lin-Kou Chang Gung Memorial Hospital, Taoyuan, Taiwan.	Department of Laboratory Medicine, Lin-Kou Chang Gung Memorial Hospital, Taoyuan, Taiwan.
hCoV-19/Taiwan/CGMH-CGU-02/2020|EPI_ISL_417518|2020-02-04	Taiwan			2020-02-04	EPI_ISL_417518	GISAID	Laboratory Medicine	Department of Laboratory Medicine, Lin-Kou Chang Gung Memorial Hospital, Taoyuan, Taiwan	Department of Laboratory Medicine, Lin-Kou Chang Gung Memorial Hospital, Taoyuan, Taiwan
hCoV-19/USA/AZ-ASU2922/2020|EPI_ISL_424668|2020-03-16	USA	AZ	Maricopa	2020-03-16	EPI_ISL_424668	GISAID	Arizona State University Health Services	Arizona State University	Arizona State University
hCoV-19/USA/AZ-ASU2923/2020|EPI_ISL_424669|2020-03-16	USA	AZ	Maricopa	2020-03-16	EPI_ISL_424669	GISAID	Arizona State University Health Services	Arizona State University	Arizona State University
hCoV-19/USA/AZ-ASU2936/2020|EPI_ISL_424671|2020-03-17	USA	AZ	Maricopa	2020-03-17	EPI_ISL_424671	GISAID	Arizona State University Health Services	Arizona State University	Arizona State University
hCoV-19/USA/AZ1/2020|EPI_ISL_406223|2020-01-22	USA	AZ	Maricopa	2020-01-22	EPI_ISL_406223	GISAID	Arizona Department of Health Services	Pathogen Discovery, Respiratory Viruses Branch, Division of Viral Diseases, Centers for Disease Control and Prevention	Pathogen Discovery, Respiratory Viruses Branch, Division of Viral Diseases, Centers for Disease Control and Prevention
hCoV-19/USA/CA-CDPH-UC3/2020|EPI_ISL_413559|2020-02-27	USA	CA		2020-02-27	EPI_ISL_413559	GISAID	California Department of Public Health	Chiu Laboratory, University of California, San Francisco	Chiu Laboratory, University of California, San Francisco
hCoV-19/USA/CA6/2020|EPI_ISL_410044|2020-01-27	USA	CA		2020-01-27	EPI_ISL_410044	GISAID	California Department of Public Health	Pathogen Discovery, Respiratory Viruses Branch, Division of Viral Diseases, Centers for Disease Control and Prevention	Pathogen Discovery, Respiratory Viruses Branch, Division of Viral Diseases, Centers for Disease Control and Prevention
hCoV-19/USA/CruiseA-25/2020|EPI_ISL_414484|2020-02-17	USA	CruiseA-25		2020-02-17	EPI_ISL_414484	GISAID	unknown	Pathogen Discovery, Respiratory Viruses Branch, Division of Viral Diseases, Centers for Disease Control and Prevention	Pathogen Discovery, Respiratory Viruses Branch, Division of Viral Diseases, Centers for Disease Control and Prevention
hCoV-19/USA/CT-UW238/2020|EPI_ISL_417452|2020-03-12	USA	CT		2020-03-12	EPI_ISL_417452	GISAID	UW Virology Lab	UW Virology Lab	UW Virology Lab
hCoV-19/USA/CT-UW260/2020|EPI_ISL_418045|2020-03-14	USA	CT		2020-03-14	EPI_ISL_418045	GISAID	UW Virology Lab	UW Virology Lab	UW Virology Lab
hCoV-19/USA/CT-UW331/2020|EPI_ISL_418898|2020-03-14	USA	CT		2020-03-14	EPI_ISL_418898	GISAID	UW Virology Lab	UW Virology Lab	UW Virology Lab
hCoV-19/USA/CT-Yale-036/2020|EPI_ISL_419525|2020-03-16	USA	CT		2020-03-16	EPI_ISL_419525	GISAID	Yale Clinical Virology Laboratory	Grubaugh Lab - Yale School of Public Health	Grubaugh Lab - Yale School of Public Health
hCoV-19/USA/CT-Yale-045/2020|EPI_ISL_419513|2020-03-23	USA	CT		2020-03-23	EPI_ISL_419513	GISAID	Yale COVID-19 Biorepository	Grubaugh Lab - Yale School of Public Health	Grubaugh Lab - Yale School of Public Health
hCoV-19/USA/FL_9656/2020|EPI_ISL_424856|2020-03-06	USA	FL		2020-03-06	EPI_ISL_424856	GISAID	FL Bur. of Public Health Laboratories-Jacksonville	Pathogen Discovery, Respiratory Viruses Branch, Division of Viral Diseases, Centers for Disease Control and Prevention	Pathogen Discovery, Respiratory Viruses Branch, Division of Viral Diseases, Centers for Disease Control and Prevention
hCoV-19/USA/GA_1299/2020|EPI_ISL_420787|2020-03-03	USA	GA		2020-03-03	EPI_ISL_420787	GISAID	GA Department of Public Health	Pathogen Discovery, Respiratory Viruses Branch, Division of Viral Diseases, Centers for Disease Control and Prevention	Pathogen Discovery, Respiratory Viruses Branch, Division of Viral Diseases, Centers for Disease Control and Prevention
hCoV-19/USA/HI_7881/2020|EPI_ISL_426421|2020-03-07	USA	HI		2020-03-07	EPI_ISL_426421	GISAID	HI Dept. of Health, State Laboratories Division	Pathogen Discovery, Respiratory Viruses Branch, Division of Viral Diseases, Centers for Disease Control and Prevention	Pathogen Discovery, Respiratory Viruses Branch, Division of Viral Diseases, Centers for Disease Control and Prevention
hCoV-19/USA/ID-UW-1939/2020|EPI_ISL_424320|2020-03-21	USA	ID		2020-03-21	EPI_ISL_424320	GISAID	UW Virology Lab	UW Virology Lab	UW Virology Lab
hCoV-19/USA/IL-UW348/2020|EPI_ISL_418915|2020-03-13	USA	IL		2020-03-13	EPI_ISL_418915	GISAID	UW Virology Lab	UW Virology Lab	UW Virology Lab
hCoV-19/USA/IN_72003/2020|EPI_ISL_426422|2020-03-07	USA	IN		2020-03-07	EPI_ISL_426422	GISAID	IN State Department of Health Laboratory Services	Pathogen Discovery, Respiratory Viruses Branch, Division of Viral Diseases, Centers for Disease Control and Prevention	Pathogen Discovery, Respiratory Viruses Branch, Division of Viral Diseases, Centers for Disease Control and Prevention
hCoV-19/USA/MN1-MDH1/2020|EPI_ISL_414588|2020-03-05	USA	MN		2020-03-05	EPI_ISL_414588	GISAID	Minnesota Department of Health, Public Health Laboratory	Minnesota Department of Health, Public Health Laboratory	Minnesota Department of Health, Public Health Laboratory
hCoV-19/USA/MN132-MDH132/2020|EPI_ISL_421688|2020-03-16	USA	MN		2020-03-16	EPI_ISL_421688	GISAID	Minnesota Department of Health, Public Health Laboratory	Minnesota Department of Health, Public Health Laboratory	Minnesota Department of Health, Public Health Laboratory
hCoV-19/USA/MN62-MDH62/2020|EPI_ISL_419390|2020-03-14	USA	MN		2020-03-14	EPI_ISL_419390	GISAID	Minnesota Department of Health, Public Health Laboratory	Minnesota Department of Health, Public Health Laboratory	Minnesota Department of Health, Public Health Laboratory
hCoV-19/USA/NC_6999/2020|EPI_ISL_424871|2020-03-06	USA	NC		2020-03-06	EPI_ISL_424871	GISAID	NC State Laboratory of Public Health	Pathogen Discovery, Respiratory Viruses Branch, Division of Viral Diseases, Centers for Disease Control and Prevention	Pathogen Discovery, Respiratory Viruses Branch, Division of Viral Diseases, Centers for Disease Control and Prevention
hCoV-19/USA/NH_0029/2020|EPI_ISL_424876|2020-03-06	USA	NH		2020-03-06	EPI_ISL_424876	GISAID	NH Dept. of Health and Human Services Public Health Labs	Pathogen Discovery, Respiratory Viruses Branch, Division of Viral Diseases, Centers for Disease Control and Prevention	Pathogen Discovery, Respiratory Viruses Branch, Division of Viral Diseases, Centers for Disease Control and Prevention
hCoV-19/USA/NV_0016/2020|EPI_ISL_426429|2020-03-07	USA	NV		2020-03-07	EPI_ISL_426429	GISAID	NV State Public Health Laboratory	Pathogen Discovery, Respiratory Viruses Branch, Division of Viral Diseases, Centers for Disease Control and Prevention	Pathogen Discovery, Respiratory Viruses Branch, Division of Viral Diseases, Centers for Disease Control and Prevention
hCoV-19/USA/NY-PV08124/2020|EPI_ISL_421353|2020-03-14	USA	NY		2020-03-14	EPI_ISL_421353	GISAID	MSHS Clinical Microbiology Laboratories	MSHS Pathogen Surveillance Program	MSHS Pathogen Surveillance Program
hCoV-19/USA/NY-PV08438/2020|EPI_ISL_421392|2020-03-18	USA	NY		2020-03-18	EPI_ISL_421392	GISAID	MSHS Clinical Microbiology Laboratories	MSHS Pathogen Surveillance Program	MSHS Pathogen Surveillance Program
hCoV-19/USA/NY-PV08500/2020|EPI_ISL_421434|2020-03-17	USA	NY		2020-03-17	EPI_ISL_421434	GISAID	MSHS Clinical Microbiology Laboratories	MSHS Pathogen Surveillance Program	MSHS Pathogen Surveillance Program
hCoV-19/USA/NY-PV09073/2020|EPI_ISL_421620|2020-03-20	USA	NY		2020-03-20	EPI_ISL_421620	GISAID	MSHS Clinical Microbiology Laboratories	MSHS Pathogen Surveillance Program	MSHS Pathogen Surveillance Program
hCoV-19/USA/NY-PV09138/2020|EPI_ISL_422509|2020-03-20	USA	NY		2020-03-20	EPI_ISL_422509	GISAID	MSHS Clinical Microbiology Laboratories	MSHS Pathogen Surveillance Program	MSHS Pathogen Surveillance Program
hCoV-19/USA/NY-PV09156/2020|EPI_ISL_422523|2020-03-21	USA	NY		2020-03-21	EPI_ISL_422523	GISAID	MSHS Clinical Microbiology Laboratories	MSHS Pathogen Surveillance Program	MSHS Pathogen Surveillance Program
hCoV-19/USA/NY-PV09164/2020|EPI_ISL_422528|2020-03-21	USA	NY		2020-03-21	EPI_ISL_422528	GISAID	MSHS Clinical Microbiology Laboratories	MSHS Pathogen Surveillance Program	MSHS Pathogen Surveillance Program
hCoV-19/USA/NY-PV09176/2020|EPI_ISL_422535|2020-03-19	USA	NY		2020-03-19	EPI_ISL_422535	GISAID	MSHS Clinical Microbiology Laboratories	MSHS Pathogen Surveillance Program	MSHS Pathogen Surveillance Program
hCoV-19/USA/NY-PV09197/2020|EPI_ISL_422552|2020-03-20	USA	NY		2020-03-20	EPI_ISL_422552	GISAID	MSHS Clinical Microbiology Laboratories	MSHS Pathogen Surveillance Program	MSHS Pathogen Surveillance Program
hCoV-19/USA/NY-Wadsworth-26551-01/2020|EPI_ISL_426318|2020-03-22	USA	NY		2020-03-22	EPI_ISL_426318	GISAID	Wadsworth Center, New York State Department.of Health	Wadsworth Center, New York State Department.of Health	Wadsworth Center, New York State Department.of Health
hCoV-19/USA/OR_5430/2020|EPI_ISL_420794|2020-03-01	USA	OR		2020-03-01	EPI_ISL_420794	GISAID	Oregon State Public Health- Virology section	Pathogen Discovery, Respiratory Viruses Branch, Division of Viral Diseases, Centers for Disease Control and Prevention	Pathogen Discovery, Respiratory Viruses Branch, Division of Viral Diseases, Centers for Disease Control and Prevention
hCoV-19/USA/OR-UW-1849/2020|EPI_ISL_424286|2020-03-20	USA	OR		2020-03-20	EPI_ISL_424286	GISAID	UW Virology Lab	UW Virology Lab	UW Virology Lab
hCoV-19/USA/OR-UW-4388/2020|EPI_ISL_426076|2020-03-29	USA	OR		2020-03-29	EPI_ISL_426076	GISAID	UW Virology Lab	UW Virology Lab	UW Virology Lab
hCoV-19/USA/UN-UW-Not_found/2020|EPI_ISL_424189|2020-03	USA	UN-UW-Not_found		2020-03-01	EPI_ISL_424189	GISAID	UW Virology Lab	UW Virology Lab	UW Virology Lab
hCoV-19/USA/UT-00344/2020|EPI_ISL_420817|2020-03-24	USA	UT		2020-03-24	EPI_ISL_420817	GISAID	Utah Public Health Laboratory	Utah Public Health Laboratory	Utah Public Health Laboratory
hCoV-19/USA/VA-DCLS-0014/2020|EPI_ISL_419708|2020-03-12	USA	VA		2020-03-12	EPI_ISL_419708	GISAID	Virginia DCLS	Virginia DCLS	Virginia DCLS
hCoV-19/USA/VA-DCLS-0067/2020|EPI_ISL_426474|2020-04-03	USA	VA		2020-04-03	EPI_ISL_426474	GISAID	Virginia DCLS	Virginia DCLS	Virginia DCLS
hCoV-19/USA/WA-S84/2020|EPI_ISL_417137|2020-02-21	USA	WA		2020-02-21	EPI_ISL_417137	GISAID	Washington State Department of Health	Seattle Flu Study	Seattle Flu Study
hCoV-19/USA/WA-UW-1341/2020|EPI_ISL_424179|2020-03-17	USA	WA		2020-03-17	EPI_ISL_424179	GISAID	UW Virology Lab	UW Virology Lab	UW Virology Lab
hCoV-19/USA/WA-UW-1732/2020|EPI_ISL_424236|2020-03-21	USA	WA		2020-03-21	EPI_ISL_424236	GISAID	UW Virology Lab	UW Virology Lab	UW Virology Lab
hCoV-19/USA/WA-UW-1741/2020|EPI_ISL_424238|2020-03-21	USA	WA		2020-03-21	EPI_ISL_424238	GISAID	UW Virology Lab	UW Virology Lab	UW Virology Lab
hCoV-19/USA/WA-UW-1760/2020|EPI_ISL_424247|2020-03-21	USA	WA		2020-03-21	EPI_ISL_424247	GISAID	UW Virology Lab	UW Virology Lab	UW Virology Lab
hCoV-19/USA/WA-UW-1866/2020|EPI_ISL_424278|2020-03-23	USA	WA		2020-03-23	EPI_ISL_424278	GISAID	UW Virology Lab	UW Virology Lab	UW Virology Lab
hCoV-19/USA/WA-UW-2140/2020|EPI_ISL_426095|2020-03-25	USA	WA		2020-03-25	EPI_ISL_426095	GISAID	UW Virology Lab	UW Virology Lab	UW Virology Lab
hCoV-19/USA/WA-UW-4370/2020|EPI_ISL_426134|2020-03-31	USA	WA		2020-03-31	EPI_ISL_426134	GISAID	UW Virology Lab	UW Virology Lab	UW Virology Lab
hCoV-19/USA/WA-UW255/2020|EPI_ISL_418040|2020-03-16	USA	WA		2020-03-16	EPI_ISL_418040	GISAID	UW Virology Lab	UW Virology Lab	UW Virology Lab
hCoV-19/USA/WA-UW345/2020|EPI_ISL_418912|2020-03-16	USA	WA		2020-03-16	EPI_ISL_418912	GISAID	UW Virology Lab	UW Virology Lab	UW Virology Lab
hCoV-19/USA/WA-UW37/2020|EPI_ISL_416454|2020-03-06	USA	WA		2020-03-06	EPI_ISL_416454	GISAID	UW Virology Lab	UW Virology Lab	UW Virology Lab
hCoV-19/USA/WA-UW373/2020|EPI_ISL_418940|2020-03-17	USA	WA		2020-03-17	EPI_ISL_418940	GISAID	UW Virology Lab	UW Virology Lab	UW Virology Lab
hCoV-19/USA/WA-UW40/2020|EPI_ISL_415605|2020-03-05	USA	WA		2020-03-05	EPI_ISL_415605	GISAID	UW Virology Lab	UW Virology Lab	UW Virology Lab
hCoV-19/USA/WA1-F6/2020|EPI_ISL_407215|2020-01-25	USA	WA		2020-01-25	EPI_ISL_407215	GISAID	Washington State Department of Health	Pathogen Discovery, Respiratory Viruses Branch, Division of Viral Diseases, Centers for Disease Control and Prevention	Pathogen Discovery, Respiratory Viruses Branch, Division of Viral Diseases, Centers for Disease Control and Prevention
hCoV-19/USA/WI-119/2020|EPI_ISL_425176|2020-03	USA	WI		2020-03-01	EPI_ISL_425176	GISAID	University of Wisconsin-Madison AIDS Vaccine Research Laboratories	University of Wisconsin-Madison AIDS Vaccine Research Laboratories	University of Wisconsin-Madison AIDS Vaccine Research Laboratories
hCoV-19/USA/WI-33/2020|EPI_ISL_421291|2020-03-23	USA	WI		2020-03-23	EPI_ISL_421291	GISAID	University of Wisconsin-Madison AIDS Vaccine Research Laboratories	University of Wisconsin-Madison AIDS Vaccine Research Laboratories	University of Wisconsin-Madison AIDS Vaccine Research Laboratories
hCoV-19/USA/WI-39/2020|EPI_ISL_421297|2020-03-22	USA	WI		2020-03-22	EPI_ISL_421297	GISAID	University of Wisconsin-Madison AIDS Vaccine Research Laboratories	University of Wisconsin-Madison AIDS Vaccine Research Laboratories	University of Wisconsin-Madison AIDS Vaccine Research Laboratories
hCoV-19/USA/WI-64/2020|EPI_ISL_421322|2020-03-24	USA	WI		2020-03-24	EPI_ISL_421322	GISAID	University of Wisconsin-Madison AIDS Vaccine Research Laboratories	University of Wisconsin-Madison AIDS Vaccine Research Laboratories	University of Wisconsin-Madison AIDS Vaccine Research Laboratories
hCoV-19/USA/WI-85/2020|EPI_ISL_425142|2020-04-02	USA	WI		2020-04-02	EPI_ISL_425142	GISAID	University of Wisconsin-Madison AIDS Vaccine Research Laboratories	University of Wisconsin-Madison AIDS Vaccine Research Laboratories	University of Wisconsin-Madison AIDS Vaccine Research Laboratories
hCoV-19/USA/WI-97/2020|EPI_ISL_425154|2020-03-30	USA	WI		2020-03-30	EPI_ISL_425154	GISAID	University of Wisconsin-Madison AIDS Vaccine Research Laboratories	University of Wisconsin-Madison AIDS Vaccine Research Laboratories	University of Wisconsin-Madison AIDS Vaccine Research Laboratories
hCoV-19/USA/WI-GMF-00921/2020|EPI_ISL_426160|2020-04-03	USA	WI		2020-04-03	EPI_ISL_426160	GISAID	Gundersen Molecular Diagnostics Laboratory	Kabara Cancer Research Institute	Kabara Cancer Research Institute
hCoV-19/Vietnam/19-02S/2020|EPI_ISL_418267|2020-01-22	Vietnam			2020-01-22	EPI_ISL_418267	GISAID	unknown	Microbiology and Immunology department	Microbiology and Immunology department
hCoV-19/Vietnam/39607/2020|EPI_ISL_416428|2020-03-07	Vietnam			2020-03-07	EPI_ISL_416428	GISAID	National Influenza Center, National Institute of Hygiene and Epidemiology (NIHE)	National Influenza Center, National Institute of Hygiene and Epidemiology (NIHE)	National Influenza Center, National Institute of Hygiene and Epidemiology (NIHE)
hCoV-19/Wales/PHWC-23A81/2020|EPI_ISL_418084|2020-03-12	Wales			2020-03-12	EPI_ISL_418084	GISAID	Wales Specialist Virology Centre	Public Health Wales Microbiology Cardiff	Public Health Wales Microbiology Cardiff
hCoV-19/Wales/PHWC-23B42/2020|EPI_ISL_418092|2020-03-12	Wales			2020-03-12	EPI_ISL_418092	GISAID	Wales Specialist Virology Centre	Public Health Wales Microbiology Cardiff	Public Health Wales Microbiology Cardiff
hCoV-19/Wales/PHWC-24112/2020|EPI_ISL_418146|2020-03-14	Wales			2020-03-14	EPI_ISL_418146	GISAID	Wales Specialist Virology Centre	Public Health Wales Microbiology Cardiff	Public Health Wales Microbiology Cardiff
hCoV-19/Wales/PHWC-24367/2020|EPI_ISL_419401|2020-03-17	Wales			2020-03-17	EPI_ISL_419401	GISAID	Wales Specialist Virology Centre	Public Health Wales Microbiology Cardiff	Public Health Wales Microbiology Cardiff
hCoV-19/Wales/PHWC-24965/2020|EPI_ISL_419462|2020-03-19	Wales			2020-03-19	EPI_ISL_419462	GISAID	Wales Specialist Virology Centre	Public Health Wales Microbiology Cardiff	Public Health Wales Microbiology Cardiff
hCoV-19/Wales/PHWC-24D96/2020|EPI_ISL_419509|2020-03-20	Wales			2020-03-20	EPI_ISL_419509	GISAID	Wales Specialist Virology Centre	Public Health Wales Microbiology Cardiff	Public Health Wales Microbiology Cardiff
hCoV-19/Wales/PHWC-25612/2020|EPI_ISL_422296|2020-03-23	Wales			2020-03-23	EPI_ISL_422296	GISAID	Wales Specialist Virology Centre	Public Health Wales Microbiology Cardiff	Public Health Wales Microbiology Cardiff
hCoV-19/Wales/PHWC-25B31/2020|EPI_ISL_422218|2020-03-24	Wales			2020-03-24	EPI_ISL_422218	GISAID	Wales Specialist Virology Centre	Public Health Wales Microbiology Cardiff	Public Health Wales Microbiology Cardiff
hCoV-19/Wales/PHWC-26523/2020|EPI_ISL_422363|2020-03-26	Wales			2020-03-26	EPI_ISL_422363	GISAID	Wales Specialist Virology Centre	Public Health Wales Microbiology Cardiff	Public Health Wales Microbiology Cardiff
hCoV-19/Wales/PHWC-267E1/2020|EPI_ISL_422223|2020-03-26	Wales			2020-03-26	EPI_ISL_422223	GISAID	Wales Specialist Virology Centre	Public Health Wales Microbiology Cardiff	Public Health Wales Microbiology Cardiff
hCoV-19/Wuhan/HBCDC-HB-02/2019|EPI_ISL_412898|2019-12-30	China	Wuhan		2019-12-30	EPI_ISL_412898	GISAID	Wuhan Jinyintan Hospital	Hubei Provincial Center for Disease Control and Prevention	Hubei Provincial Center for Disease Control and Prevention
hCoV-19/Wuhan/HBCDC-HB-03/2019|EPI_ISL_412899|2019-12-30	China	Wuhan		2019-12-30	EPI_ISL_412899	GISAID	Wuhan Jinyintan Hospital	Hubei Provincial Center for Disease Control and Prevention	Hubei Provincial Center for Disease Control and Prevention
hCoV-19/Wuhan/HBCDC-HB-04/2020|EPI_ISL_412980|2020-01-18	China	Wuhan		2020-01-18	EPI_ISL_412980	GISAID	Union Hospital of Tongji Medical College, Huazhong University of Science and Technology	Hubei Provincial Center for Disease Control and Prevention	Hubei Provincial Center for Disease Control and Prevention
hCoV-19/Wuhan/IPBCAMS-WH-02/2019|EPI_ISL_403931|2019-12-30	China	Wuhan		2019-12-30	EPI_ISL_403931	GISAID	Institute of Pathogen Biology, Chinese Academy of Medical Sciences & Peking Union Medical College	Institute of Pathogen Biology, Chinese Academy of Medical Sciences & Peking Union Medical College	Institute of Pathogen Biology, Chinese Academy of Medical Sciences & Peking Union Medical College
hCoV-19/Wuhan/IPBCAMS-WH-03/2019|EPI_ISL_403930|2019-12-30	China	Wuhan		2019-12-30	EPI_ISL_403930	GISAID	Institute of Pathogen Biology, Chinese Academy of Medical Sciences & Peking Union Medical College	Institute of Pathogen Biology, Chinese Academy of Medical Sciences & Peking Union Medical College	Institute of Pathogen Biology, Chinese Academy of Medical Sciences & Peking Union Medical College
hCoV-19/Wuhan/IPBCAMS-WH-04/2019|EPI_ISL_403929|2019-12-30	China	Wuhan		2019-12-30	EPI_ISL_403929	GISAID	Institute of Pathogen Biology, Chinese Academy of Medical Sciences & Peking Union Medical College	Institute of Pathogen Biology, Chinese Academy of Medical Sciences & Peking Union Medical College	Institute of Pathogen Biology, Chinese Academy of Medical Sciences & Peking Union Medical College
hCoV-19/Wuhan/IPBCAMS-WH-05/2020|EPI_ISL_403928|2020-01-01	China	Wuhan		2020-01-01	EPI_ISL_403928	GISAID	Institute of Pathogen Biology, Chinese Academy of Medical Sciences & Peking Union Medical College	Institute of Pathogen Biology, Chinese Academy of Medical Sciences & Peking Union Medical College	Institute of Pathogen Biology, Chinese Academy of Medical Sciences & Peking Union Medical College
hCoV-19/Wuhan/IVDC-HB-01/2019|EPI_ISL_402119|2019-12-30	China	Wuhan		2019-12-30	EPI_ISL_402119	GISAID	National Institute for Viral Disease Control and Prevention, China CDC	National Institute for Viral Disease Control and Prevention, China CDC	National Institute for Viral Disease Control and Prevention, China CDC
hCoV-19/Wuhan/WH01/2019|EPI_ISL_406798|2019-12-26	China	Wuhan		2019-12-26	EPI_ISL_406798	GISAID	General Hospital of Central Theater Command of People's Liberation Army of China	BGI & Institute of Microbiology, Chinese Academy of Sciences & Shandong First Medical University & Shandong Academy of Medical Sciences & General Hospital of Central Theater Command of People's Liberation Army of China	BGI & Institute of Microbiology, Chinese Academy of Sciences & Shandong First Medical University & Shandong Academy of Medical Sciences & General Hospital of Central Theater Command of People's Liberation Army of China
hCoV-19/Wuhan/WH03/2020|EPI_ISL_406800|2020-01-01	China	Wuhan		2020-01-01	EPI_ISL_406800	GISAID	General Hospital of Central Theater Command of People's Liberation Army of China	BGI & Institute of Microbiology, Chinese Academy of Sciences & Shandong First Medical University & Shandong Academy of Medical Sciences & General Hospital of Central Theater Command of People's Liberation Army of China	BGI & Institute of Microbiology, Chinese Academy of Sciences & Shandong First Medical University & Shandong Academy of Medical Sciences & General Hospital of Central Theater Command of People's Liberation Army of China
hCoV-19/Wuhan/WIV02/2019|EPI_ISL_402127|2019-12-30	China	Wuhan		2019-12-30	EPI_ISL_402127	GISAID	Wuhan Jinyintan Hospital	Wuhan Institute of Virology, Chinese Academy of Sciences	Wuhan Institute of Virology, Chinese Academy of Sciences
hCoV-19/Wuhan/WIV04/2019|EPI_ISL_402124|2019-12-30	China	Wuhan		2019-12-30	EPI_ISL_402124	GISAID	Wuhan Jinyintan Hospital	Wuhan Institute of Virology, Chinese Academy of Sciences	Wuhan Institute of Virology, Chinese Academy of Sciences
NC_045512.2	China	Wuhan		2019-12-31		Genbank
TGEN-CoV-AZ-WMTS-TG268183|Coconino|2020-03-17	USA	AZ	Coconino	2020-03-17	EPI_ISL_426501	TGEN	TGen North	TGen North	TGen North
TGEN-CoV-AZ-WMTS-TG268188|Coconino|2020-03-17	USA	AZ	Coconino	2020-03-17	EPI_ISL_426502	TGEN	TGen North	TGen North	TGen North
TGEN-CoV-AZ-WMTS-TG268281|Coconino|2020-03-17	USA	AZ	Coconino	2020-03-17	EPI_ISL_426503	TGEN	TGen North	TGen North	TGen North
TGEN-CoV-AZ-WMTS-TG268282|Coconino|2020-03-17	USA	AZ	Coconino	2020-03-17	EPI_ISL_426504	TGEN	TGen North	TGen North	TGen North
TGEN-CoV-AZ-WMTS-TG268289|Yavapai|2020-03-17	USA	AZ	Yavapai	2020-03-17	EPI_ISL_426505	TGEN	TGen North	TGen North	TGen North
TGEN-CoV-AZ-WMTS-TG268350|Coconino|2020-03-17	USA	AZ	Coconino	2020-03-17	EPI_ISL_426506	TGEN	TGen North	TGen North	TGen North
TGEN-CoV-AZ-WMTS-TG268360|Coconino|2020-03-18	USA	AZ	Coconino	2020-03-18	EPI_ISL_426507	TGEN	TGen North	TGen North	TGen North
TGEN-CoV-AZ-WMTS-TG268417|Coconino|2020-03-19	USA	AZ	Coconino	2020-03-19	EPI_ISL_426508	TGEN	TGen North	TGen North	TGen North
TGEN-CoV-AZ-WMTS-TG268629|Coconino|2020-03-18	USA	AZ	Coconino	2020-03-18	EPI_ISL_426509	TGEN	TGen North	TGen North	TGen North
TGEN-CoV-AZ-WMTS-TG268657|Coconino|2020-03-17	USA	AZ	Coconino	2020-03-17	EPI_ISL_426510	TGEN	TGen North	TGen North	TGen North
TGEN-CoV-AZ-WMTS-TG268770|Coconino|2020-03-19	USA	AZ	Coconino	2020-03-19	EPI_ISL_426511	TGEN	TGen North	TGen North	TGen North
TGEN-CoV-AZ-WMTS-TG268893|Maricopa|2020-03-05	USA	AZ	Maricopa	2020-03-05	EPI_ISL_426512	TGEN	AZ SPHL, Arizona Department of Health Services	TGen North	TGen North
TGEN-CoV-AZ-WMTS-TG268903|Graham|2020-03-11	USA	AZ	Graham	2020-03-11	EPI_ISL_426513	TGEN	AZ SPHL, Arizona Department of Health Services	TGen North	TGen North
TGEN-CoV-AZ-WMTS-TG268905|Pima|2020-03-11	USA	AZ	Pima	2020-03-11	EPI_ISL_426514	TGEN	AZ SPHL, Arizona Department of Health Services	TGen North	TGen North
TGEN-CoV-AZ-WMTS-TG268909|Pima|2020-03-13	USA	AZ	Pima	2020-03-13	EPI_ISL_426515	TGEN	AZ SPHL, Arizona Department of Health Services	TGen North	TGen North
TGEN-CoV-AZ-WMTS-TG268911|Navajo|2020-03-13	USA	AZ	Navajo	2020-03-13	EPI_ISL_426516	TGEN	AZ SPHL, Arizona Department of Health Services	TGen North	TGen North
TGEN-CoV-AZ-WMTS-TG268913|Pinal|2020-03-14	USA	AZ	Pinal	2020-03-14	EPI_ISL_426517	TGEN	AZ SPHL, Arizona Department of Health Services	TGen North	TGen North
TGEN-CoV-AZ-WMTS-TG268915|Navajo|2020-03-12	USA	AZ	Navajo	2020-03-12	EPI_ISL_426518	TGEN	AZ SPHL, Arizona Department of Health Services	TGen North	TGen North
TGEN-CoV-AZ-WMTS-TG268917|Maricopa|2020-03-14	USA	AZ	Maricopa	2020-03-14	EPI_ISL_426519	TGEN	AZ SPHL, Arizona Department of Health Services	TGen North	TGen North
TGEN-CoV-AZ-WMTS-TG269027|Coconino|2020-03-20	USA	AZ	Coconino	2020-03-20	EPI_ISL_426520	TGEN	TGen North	TGen North	TGen North
TGEN-CoV-AZ-WMTS-TG269238|Coconino|2020-03-20	USA	AZ	Coconino	2020-03-20	EPI_ISL_426521	TGEN	TGen North	TGen North	TGen North
TGEN-CoV-AZ-WMTS-TG269290|Coconino|2020-03-20	USA	AZ	Coconino	2020-03-20	EPI_ISL_426522	TGEN	TGen North	TGen North	TGen North
TGEN-CoV-AZ-WMTS-TG269358|Yavapai|2020-03-20	USA	AZ	Yavapai	2020-03-20	EPI_ISL_426523	TGEN	TGen North	TGen North	TGen North
TGEN-CoV-AZ-WMTS-TG269439|Coconino|2020-03-20	USA	AZ	Coconino	2020-03-20	EPI_ISL_426524	TGEN	TGen North	TGen North	TGen North
TGEN-CoV-AZ-WMTS-TG269440|Coconino|2020-03-19	USA	AZ	Coconino	2020-03-19	EPI_ISL_426525	TGEN	TGen North	TGen North	TGen North
TGEN-CoV-AZ-WMTS-TG269824|Coconino|2020-03-23	USA	AZ	Coconino	2020-03-23	EPI_ISL_426526	TGEN	TGen North	TGen North	TGen North
TGEN-CoV-AZ-WMTS-TG269848|Maricopa|2020-03-17	USA	AZ	Maricopa	2020-03-17	EPI_ISL_426527	TGEN	AZ SPHL, Arizona Department of Health Services	TGen North	TGen North
TGEN-CoV-AZ-WMTS-TG269856|Maricopa|2020-03-14	USA	AZ	Maricopa	2020-03-14	EPI_ISL_426528	TGEN	AZ SPHL, Arizona Department of Health Services	TGen North	TGen North
TGEN-CoV-AZ-WMTS-TG269863|Maricopa|2020-03-16	USA	AZ	Maricopa	2020-03-16	EPI_ISL_426529	TGEN	AZ SPHL, Arizona Department of Health Services	TGen North	TGen North
TGEN-CoV-AZ-WMTS-TG269875|Pinal|2020-03-17	USA	AZ	Pinal	2020-03-17	EPI_ISL_426530	TGEN	AZ SPHL, Arizona Department of Health Services	TGen North	TGen North
TGEN-CoV-AZ-WMTS-TG269883|Maricopa|2020-03-12	USA	AZ	Maricopa	2020-03-12	EPI_ISL_426531	TGEN	AZ SPHL, Arizona Department of Health Services	TGen North	TGen North
TGEN-CoV-AZ-WMTS-TG270152|Yavapi|2020-03-25	USA	AZ	Yavapi	2020-03-25	EPI_ISL_426532	TGEN	TGen North	TGen North	TGen North
TGEN-CoV-AZ-WMTS-TG270200|Navajo|2020-03-26	USA	AZ	Navajo	2020-03-26	EPI_ISL_426533	TGEN	TGen North	TGen North	TGen North
TGEN-CoV-AZ-WMTS-TG271435|Coconino|2020-03-27	USA	AZ	Coconino	2020-03-27	EPI_ISL_426534	TGEN	TGen North	TGen North	TGen North
TGEN-CoV-AZ-WMTS-TG271578|Coconino|2020-03-17	USA	AZ	Coconino	2020-03-17	EPI_ISL_426535	TGEN	TGen North	TGen North	TGen North
TGEN-CoV-AZ-WMTS-TG271591|Coconino|2020-03-25	USA	AZ	Coconino	2020-03-25	EPI_ISL_426536	TGEN	TGen North	TGen North	TGen North
TGEN-CoV-AZ-WMTS-TG271854|Pima|2020-03-17	USA	AZ	Pima	2020-03-17	EPI_ISL_426537	TGEN	AZ SPHL, Arizona Department of Health Services	TGen North	TGen North
TGEN-CoV-AZ-WMTS-TG271856|Maricopa|2020-03-19	USA	AZ	Maricopa	2020-03-19	EPI_ISL_426538	TGEN	AZ SPHL, Arizona Department of Health Services	TGen North	TGen North
TGEN-CoV-AZ-WMTS-TG271860|Yuma|2020-03-23	USA	AZ	Yuma	2020-03-23	EPI_ISL_426539	TGEN	AZ SPHL, Arizona Department of Health Services	TGen North	TGen North
TGEN-CoV-AZ-WMTS-TG271864|Mohave|2020-03-23	USA	AZ	Mohave	2020-03-23	EPI_ISL_426540	TGEN	AZ SPHL, Arizona Department of Health Services	TGen North	TGen North
TGEN-CoV-AZ-WMTS-TG271866|Pinal|2020-03-23	USA	AZ	Pinal	2020-03-23	EPI_ISL_427271	TGEN	AZ SPHL, Arizona Department of Health Services	TGen North	TGen North
TGEN-CoV-AZ-WMTS-TG271868|Pinal|2020-03-23	USA	AZ	Pinal	2020-03-23	EPI_ISL_427272	TGEN	AZ SPHL, Arizona Department of Health Services	TGen North	TGen North
TGEN-CoV-AZ-WMTS-TG271870|Pinal|2020-03-24	USA	AZ	Pinal	2020-03-24	EPI_ISL_426541	TGEN	AZ SPHL, Arizona Department of Health Services	TGen North	TGen North
TGEN-CoV-AZ-WMTS-TG271872|Pinal|2020-03-24	USA	AZ	Pinal	2020-03-24	EPI_ISL_426485	TGEN	AZ SPHL, Arizona Department of Health Services	TGen North	TGen North
TGEN-CoV-AZ-WMTS-TG271880|LaPaz|2020-03-24	USA	AZ	LaPaz	2020-03-24	EPI_ISL_426543	TGEN	AZ SPHL, Arizona Department of Health Services	TGen North	TGen North
TGEN-CoV-AZ-WMTS-TG271882|Maricopa|2020-03-20	USA	AZ	Maricopa	2020-03-20	EPI_ISL_426544	TGEN	AZ SPHL, Arizona Department of Health Services	TGen North	TGen North
TGEN-CoV-AZ-WMTS-TG271884|Pinal|2020-03-25	USA	AZ	Pinal	2020-03-25	EPI_ISL_426545	TGEN	AZ SPHL, Arizona Department of Health Services	TGen North	TGen North
TGEN-CoV-AZ-WMTS-TG271886|Maricopa|2020-03-26	USA	AZ	Maricopa	2020-03-26	EPI_ISL_426546	TGEN	AZ SPHL, Arizona Department of Health Services	TGen North	TGen North
TGEN-CoV-AZ-WMTS-TG271888|Maricopa|2020-03-26	USA	AZ	Maricopa	2020-03-26	EPI_ISL_426547	TGEN	AZ SPHL, Arizona Department of Health Services	TGen North	TGen North
TGEN-CoV-AZ-WMTS-TG271890|Maricopa|2020-03-26	USA	AZ	Maricopa	2020-03-26	EPI_ISL_426548	TGEN	AZ SPHL, Arizona Department of Health Services	TGen North	TGen North
TGEN-CoV-AZ-WMTS-TG271892|Coconino|2020-03-26	USA	AZ	Coconino	2020-03-26	EPI_ISL_426549	TGEN	AZ SPHL, Arizona Department of Health Services	TGen North	TGen North
TGEN-CoV-AZ-WMTS-TG271894|Maricopa|2020-03-26	USA	AZ	Maricopa	2020-03-26	EPI_ISL_426550	TGEN	AZ SPHL, Arizona Department of Health Services	TGen North	TGen North
TGEN-CoV-AZ-WMTS-TG271896|Maricopa|2020-03-27	USA	AZ	Maricopa	2020-03-27	EPI_ISL_426551	TGEN	AZ SPHL, Arizona Department of Health Services	TGen North	TGen North
TGEN-CoV-AZ-WMTS-TG271898|Maricopa|2020-03-27	USA	AZ	Maricopa	2020-03-27	EPI_ISL_426552	TGEN	AZ SPHL, Arizona Department of Health Services	TGen North	TGen North
TGEN-CoV-AZ-WMTS-TG271900|Maricopa|2020-03-27	USA	AZ	Maricopa	2020-03-27	EPI_ISL_426553	TGEN	AZ SPHL, Arizona Department of Health Services	TGen North	TGen North
TGEN-CoV-AZ-WMTS-TG271902|Najavo|2020-03-26	USA	AZ	Najavo	2020-03-26	EPI_ISL_426554	TGEN	AZ SPHL, Arizona Department of Health Services	TGen North	TGen North
TGEN-CoV-AZ-WMTS-TG271922|Maricopa|2020-03-26	USA	AZ	Maricopa	2020-03-26	EPI_ISL_426555	TGEN	AZ SPHL, Arizona Department of Health Services	TGen North	TGen North
TGEN-CoV-AZ-WMTS-TG272213|Coconino|2020-04-01	USA	AZ	Coconino	2020-04-01	EPI_ISL_426556	TGEN	TGen North	TGen North	TGen North
TGEN-CoV-AZ-WMTS-TG272215|Coconino|2020-04-01	USA	AZ	Coconino	2020-04-01	EPI_ISL_426557	TGEN	TGen North	TGen North	TGen North
TGEN-CoV-AZ-WMTS-TG273280|Maricopa|2020-03-25	USA	AZ	Maricopa	2020-03-25	EPI_ISL_426558	TGEN	AZ SPHL, Arizona Department of Health Services	TGen North	TGen North
TGEN-CoV-AZ-WMTS-TG273282|Maricopa|2020-03-25	USA	AZ	Maricopa	2020-03-25	EPI_ISL_426559	TGEN	AZ SPHL, Arizona Department of Health Services	TGen North	TGen North
TGEN-CoV-AZ-WMTS-TG273286|Maricopa|2020-03-30	USA	AZ	Maricopa	2020-03-30	EPI_ISL_426560	TGEN	AZ SPHL, Arizona Department of Health Services	TGen North	TGen North
TGEN-CoV-AZ-WMTS-TG273294|Maricopa|2020-03-31	USA	AZ	Maricopa	2020-03-31	EPI_ISL_426561	TGEN	AZ SPHL, Arizona Department of Health Services	TGen North	TGen North
TGEN-CoV-AZ-WMTS-TG273300|Maricopa|2020-03-31	USA	AZ	Maricopa	2020-03-31	EPI_ISL_426562	TGEN	AZ SPHL, Arizona Department of Health Services	TGen North	TGen North
TGEN-CoV-AZ-WMTS-TG273302|Maricopa|2020-03-31	USA	AZ	Maricopa	2020-03-31	EPI_ISL_426563	TGEN	AZ SPHL, Arizona Department of Health Services	TGen North	TGen North
TGEN-CoV-AZ-WMTS-TG273304|Maricopa|2020-04-01	USA	AZ	Maricopa	2020-04-01	EPI_ISL_426564	TGEN	AZ SPHL, Arizona Department of Health Services	TGen North	TGen North
TGEN-CoV-AZ-WMTS-TG273308|Maricopa|2020-04-01	USA	AZ	Maricopa	2020-04-01	EPI_ISL_426565	TGEN	AZ SPHL, Arizona Department of Health Services	TGen North	TGen North
TGEN-CoV-AZ-WMTS-TG273314|Maricopa|2020-04-01	USA	AZ	Maricopa	2020-04-01	EPI_ISL_426567	TGEN	AZ SPHL, Arizona Department of Health Services	TGen North	TGen North
TGEN-CoV-AZ-WMTS-TG273316|Maricopa|2020-04-02	USA	AZ	Maricopa	2020-04-02	EPI_ISL_426568	TGEN	AZ SPHL, Arizona Department of Health Services	TGen North	TGen North
TGEN-CoV-AZ-WMTS-TG273318|Maricopa|2020-04-02	USA	AZ	Maricopa	2020-04-02	EPI_ISL_426569	TGEN	AZ SPHL, Arizona Department of Health Services	TGen North	TGen North
UA|SARS-COV-2|171|2020-03-19	USA	AZ	Pima	2020-03-19	EPI_ISL_426484	UA	n/a	Worobey Lab on behalf of the Arizona COVID-19 Genomics Union	Worobey Lab on behalf of the Arizona COVID-19 Genomics Union
TGEN-CoV-AZ-WMTS-TG268002|Coconino|2020-03-16	USA	AZ	Coconino	2020-03-16	EPI_ISL_426499	TGEN	TGen North	TGen North	TGen North
TGEN-CoV-AZ-WMTS-TG271878|UNKNOWN|2020-03-20	USA	AZ	Unknown	2020-03-20	EPI_ISL_426542	TGEN	AZ SPHL, Arizona Department of Health Services	TGen North	TGen North
TGEN-CoV-AZ-WMTS-TG268099|Coconino|2020-03-17	USA	AZ	Coconino	2020-03-17	EPI_ISL_426500	TGEN	TGen North	TGen North	TGen North
TGEN-CoV-AZ-WMTS-TG271862|Cochise|2020-03-22	USA	AZ	Cochise	2020-03-22	EPI_ISL_426483	TGEN	AZ SPHL, Arizona Department of Health Services	TGen North	TGen North
TGEN-CoV-AZ-WMTS-TG273310|Maricopa|2020-04-01	USA	AZ	Maricopa	2020-04-01	EPI_ISL_426566	TGEN	AZ SPHL, Arizona Department of Health Services	TGen North	TGen North
hCoV-19/USA/AZ_8132/2020|EPI_ISL_424848|2020-03-09	USA	AZ	Unknown	2020-03-09	EPI_ISL_424848	GISAID	AZ SPHL, Arizona Department of Health Services	Pathogen Discovery, Respiratory Viruses Branch, Division of Viral Diseases, Centers for Disease Control and Prevention	Pathogen Discovery, Respiratory Viruses Branch, Division of Viral Diseases, Centers for Disease Control and Prevention
hCoV-19/USA/AZ_8135/2020|EPI_ISL_424849|2020-03-09	USA	AZ	Unknown	2020-03-09	EPI_ISL_424849	GISAID	AZ SPHL, Arizona Department of Health Services	Pathogen Discovery, Respiratory Viruses Branch, Division of Viral Diseases, Centers for Disease Control and Prevention	Pathogen Discovery, Respiratory Viruses Branch, Division of Viral Diseases, Centers for Disease Control and Prevention
hCoV-19/USA/AZ_4811/2020|EPI_ISL_420784|2020-03-02	USA	AZ	Unknown	2020-03-02	EPI_ISL_420784	GISAID	AZ Department of Health Services	Pathogen Discovery, Respiratory Viruses Branch, Division of Viral Diseases, Centers for Disease Control and Prevention	Pathogen Discovery, Respiratory Viruses Branch, Division of Viral Diseases, Centers for Disease Control and Prevention
hCoV-19/USA/AZ-CDC-1911/2020|EPI_ISL_452118|2020-03-13	USA	AZ	Unknown	2020-03-13	EPI_ISL_452118	GISAID	AZ SPHL, Arizona Department of Health Services	Pathogen Discovery, Respiratory Viruses Branch, Division of Viral Diseases, Centers for Disease Control and Prevention	Pathogen Discovery, Respiratory Viruses Branch, Division of Viral Diseases, Centers for Disease Control and Prevention
All submitters of data may be contacted directly via www.gisaid.org
