# Supplementary material for: An Early Pandemic Analysis of SARS-CoV-2 Population Structure and Dynamics in Arizona
Source: mBio. 2020 Sep 4;11(5):e02107-20. doi: 10.1128/mBio.02107-20 (PMC7474171; doi:10.1128/mBio.02107-20)
Supplement: TABLE S2 [file mBio.02107-20-st002.xlsx]

## Sheet: NonsynonymousMutations
Table S2. Non-synonymous substitutions observed in SARS-CoV-2 genomes sampled in Arizona.
Start Position	End Position	Length	Change	Coverage	Polymorphism Type	Variant Frequency	Variant Raw Frequency	Reference Nucleotide(s)	Variant Nucleotide(s)	Amino Acid Change	CDS	CDS Codon Number	Codon Change	Variant sequence name
345	345	1	T -> G	80	SNP (transversion)	0.013	1	T	G	L -> R	orf1ab CDS	27	CTC -> CGC	TGEN-CoV-AZ-WMTS-TG269238
490	490	1	T -> A	80	SNP (transversion)	0.025	2	T	A	D -> E	orf1ab CDS	75	GAT -> GAA	TGEN-CoV-AZ-WMTS-TG268282; TGEN-CoV-AZ-WMTS-TG271435
1059	1059	1	C -> T	80	SNP (transition)	0.588	47	C	T	T -> I	orf1ab CDS	265	ACC -> ATC	TGEN-CoV-AZ-WMTS-TG268002; TGEN-CoV-AZ-WMTS-TG268099; TGEN-CoV-AZ-WMTS-TG268183; TGEN-CoV-AZ-WMTS-TG268289; TGEN-CoV-AZ-WMTS-TG268360; TGEN-CoV-AZ-WMTS-TG268417; TGEN-CoV-AZ-WMTS-TG268629; TGEN-CoV-AZ-WMTS-TG268770; TGEN-CoV-AZ-WMTS-TG268905; TGEN-CoV-AZ-WMTS-TG268909; TGEN-CoV-AZ-WMTS-TG268911; TGEN-CoV-AZ-WMTS-TG268915; TGEN-CoV-AZ-WMTS-TG268917; TGEN-CoV-AZ-WMTS-TG269027; TGEN-CoV-AZ-WMTS-TG26…
1211	1211	1	T -> G	80	SNP (transversion)	0.013	1	T	G	C -> G	orf1ab CDS	316	TGC -> GGC	TGEN-CoV-AZ-WMTS-TG272215
2565	2565	1	A -> G	79	SNP (transition)	0.025	2	A	G	E -> G	orf1ab CDS	767	GAA -> GGA	TGEN-CoV-AZ-WMTS-TG268282; TGEN-CoV-AZ-WMTS-TG271435
3171	3171	1	T -> A	72	SNP (transversion)	0.014	1	T	A	L -> H	orf1ab CDS	969	CTT -> CAT	TGEN-CoV-AZ-WMTS-TG271854
3177	3177	1	C -> T	75	SNP (transition)	0.027	2	C	T	P -> L	orf1ab CDS	971	CCT -> CTT	TGEN-CoV-AZ-WMTS-TG268282; TGEN-CoV-AZ-WMTS-TG271435
3267	3267	1	C -> T	80	SNP (transition)	0.025	2	C	T	T -> I	orf1ab CDS	1001	ACT -> ATT	TGEN-CoV-AZ-WMTS-TG268289; TGEN-CoV-AZ-WMTS-TG271578
3411	3411	1	C -> T	80	SNP (transition)	0.025	2	C	T	A -> V	orf1ab CDS	1049	GCT -> GTT	TGEN-CoV-AZ-WMTS-TG269027; TGEN-CoV-AZ-WMTS-TG269290
5183	5183	1	C -> T	80	SNP (transition)	0.025	2	C	T	P -> S	orf1ab CDS	1640	CCT -> TCT	TGEN-CoV-AZ-WMTS-TG269863; TGEN-CoV-AZ-WMTS-TG271902
5301	5301	1	C -> T	80	SNP (transition)	0.013	1	C	T	A -> V	orf1ab CDS	1679	GCA -> GTA	TGEN-CoV-AZ-WMTS-TG272215
6027	6027	1	C -> T	80	SNP (transition)	0.013	1	C	T	P -> L	orf1ab CDS	1921	CCA -> CTA	TGEN-CoV-AZ-WMTS-TG268188
7312	7312	1	G -> C	80	SNP (transversion)	0.025	2	G	C	L -> F	orf1ab CDS	2349	TTG -> TTC	TGEN-CoV-AZ-WMTS-TG271886; TGEN-CoV-AZ-WMTS-TG271890
8223	8223	1	A -> C	80	SNP (transversion)	0.013	1	A	C	E -> A	orf1ab CDS	2653	GAA -> GCA	TGEN-CoV-AZ-WMTS-TG271892
9477	9477	1	T -> A	80	SNP (transversion)	0.013	1	T	A	F -> Y	orf1ab CDS	3071	TTT -> TAT	TGEN-CoV-AZ-WMTS-TG271862
9534	9534	1	C -> A	80	SNP (transversion)	0.163	13	C	A	T -> N	orf1ab CDS	3090	ACT -> AAT	TGEN-CoV-AZ-WMTS-TG271882; TGEN-CoV-AZ-WMTS-TG271886; TGEN-CoV-AZ-WMTS-TG271888; TGEN-CoV-AZ-WMTS-TG271890; TGEN-CoV-AZ-WMTS-TG271894; TGEN-CoV-AZ-WMTS-TG271896; TGEN-CoV-AZ-WMTS-TG271898; TGEN-CoV-AZ-WMTS-TG271900; TGEN-CoV-AZ-WMTS-TG271922; TGEN-CoV-AZ-WMTS-TG273286; TGEN-CoV-AZ-WMTS-TG273304; TGEN-CoV-AZ-WMTS-TG273316; TGEN-CoV-AZ-WMTS-TG273318
10236	10236	1	A -> G	80	SNP (transition)	0.013	1	A	G	K -> R	orf1ab CDS	3324	AAG -> AGG	TGEN-CoV-AZ-WMTS-TG268188
11083	11083	1	T -> G	79	SNP (transversion)	0.975	77	T	G	F -> L	orf1ab CDS	3606	TTT -> TTG	TGEN-CoV-AZ-WMTS-TG268002; TGEN-CoV-AZ-WMTS-TG268099; TGEN-CoV-AZ-WMTS-TG268183; TGEN-CoV-AZ-WMTS-TG268281; TGEN-CoV-AZ-WMTS-TG268282; TGEN-CoV-AZ-WMTS-TG268289; TGEN-CoV-AZ-WMTS-TG268350; TGEN-CoV-AZ-WMTS-TG268360; TGEN-CoV-AZ-WMTS-TG268417; TGEN-CoV-AZ-WMTS-TG268629; TGEN-CoV-AZ-WMTS-TG268657; TGEN-CoV-AZ-WMTS-TG268770; TGEN-CoV-AZ-WMTS-TG268893; TGEN-CoV-AZ-WMTS-TG268903; TGEN-CoV-AZ-WMTS-TG26…
11916	11916	1	C -> T	80	SNP (transition)	0.013	1	C	T	S -> L	orf1ab CDS	3884	TCA -> TTA	TGEN-CoV-AZ-WMTS-TG268770
11919	11919	1	C -> T	80	SNP (transition)	0.013	1	C	T	S -> F	orf1ab CDS	3885	TCT -> TTT	TGEN-CoV-AZ-WMTS-TG268417
13712	13712	1	A -> G	80	SNP (transition)	0.013	1	A	G	K -> R	orf1ab CDS	4483	AAG -> AGG	TGEN-CoV-AZ-WMTS-TG268002
14408	14408	1	C -> T	80	SNP (transition)	0.863	69	C	T	P -> L	orf1ab CDS	4715	CCT -> CTT	TGEN-CoV-AZ-WMTS-TG268002; TGEN-CoV-AZ-WMTS-TG268099; TGEN-CoV-AZ-WMTS-TG268183; TGEN-CoV-AZ-WMTS-TG268281; TGEN-CoV-AZ-WMTS-TG268289; TGEN-CoV-AZ-WMTS-TG268350; TGEN-CoV-AZ-WMTS-TG268360; TGEN-CoV-AZ-WMTS-TG268417; TGEN-CoV-AZ-WMTS-TG268629; TGEN-CoV-AZ-WMTS-TG268657; TGEN-CoV-AZ-WMTS-TG268770; TGEN-CoV-AZ-WMTS-TG268905; TGEN-CoV-AZ-WMTS-TG268909; TGEN-CoV-AZ-WMTS-TG268911; TGEN-CoV-AZ-WMTS-TG26…
14645	14645	1	C -> T	80	SNP (transition)	0.013	1	C	T	T -> I	orf1ab CDS	4794	ACT -> ATT	TGEN-CoV-AZ-WMTS-TG268893
14747	14747	1	A -> G	80	SNP (transition)	0.075	6	A	G	E -> G	orf1ab CDS	4828	GAA -> GGA	TGEN-CoV-AZ-WMTS-TG273294; TGEN-CoV-AZ-WMTS-TG273300; TGEN-CoV-AZ-WMTS-TG273302; TGEN-CoV-AZ-WMTS-TG273308; TGEN-CoV-AZ-WMTS-TG273310; TGEN-CoV-AZ-WMTS-TG273314
14912	14912	1	A -> G	80	SNP (transition)	0.013	1	A	G	N -> S	orf1ab CDS	4883	AAC -> AGC	TGEN-CoV-AZ-WMTS-TG271878
16658	16658	1	C -> T	80	SNP (transition)	0.075	6	C	T	T -> I	orf1ab CDS	5465	ACT -> ATT	TGEN-CoV-AZ-WMTS-TG273294; TGEN-CoV-AZ-WMTS-TG273300; TGEN-CoV-AZ-WMTS-TG273302; TGEN-CoV-AZ-WMTS-TG273308; TGEN-CoV-AZ-WMTS-TG273310; TGEN-CoV-AZ-WMTS-TG273314
17747	17747	1	C -> T	80	SNP (transition)	0.075	6	C	T	P -> L	orf1ab CDS	5828	CCT -> CTT	TGEN-CoV-AZ-WMTS-TG268893; TGEN-CoV-AZ-WMTS-TG268903; TGEN-CoV-AZ-WMTS-TG268913; TGEN-CoV-AZ-WMTS-TG271854; TGEN-CoV-AZ-WMTS-TG271864; hCoV-19/USA/AZ-ASU2922/2020|EPI_ISL_424668
17750	17750	1	C -> T	80	SNP (transition)	0.013	1	C	T	A -> V	orf1ab CDS	5829	GCT -> GTT	TGEN-CoV-AZ-WMTS-TG268188
17825	17825	1	C -> T	80	SNP (transition)	0.025	2	C	T	T -> I	orf1ab CDS	5854	ACT -> ATT	TGEN-CoV-AZ-WMTS-TG271880; TGEN-CoV-AZ-WMTS-TG271884
17858	17858	1	A -> G	80	SNP (transition)	0.075	6	A	G	Y -> C	orf1ab CDS	5865	TAT -> TGT	TGEN-CoV-AZ-WMTS-TG268893; TGEN-CoV-AZ-WMTS-TG268903; TGEN-CoV-AZ-WMTS-TG268913; TGEN-CoV-AZ-WMTS-TG271854; TGEN-CoV-AZ-WMTS-TG271864; hCoV-19/USA/AZ-ASU2922/2020|EPI_ISL_424668
18736	18736	1	T -> C	80	SNP (transition)	0.025	2	T	C	F -> L	orf1ab CDS	6158	TTT -> CTT	TGEN-CoV-AZ-WMTS-TG268282; TGEN-CoV-AZ-WMTS-TG271435
19684	19684	1	G -> T	79	SNP (transversion)	0.025	2	G	T	V -> L	orf1ab CDS	6474	GTA -> TTA	TGEN-CoV-AZ-WMTS-TG268282; TGEN-CoV-AZ-WMTS-TG271435
19862	19862	1	C -> T	80	SNP (transition)	0.013	1	C	T	A -> V	orf1ab CDS	6533	GCT -> GTT	TGEN-CoV-AZ-WMTS-TG268909
20132	20132	1	C -> T	79	SNP (transition)	0.013	1	C	T	A -> V	orf1ab CDS	6623	GCC -> GTC	TGEN-CoV-AZ-WMTS-TG268913
20755	20755	1	A -> C	80	SNP (transversion)	0.075	6	A	C	S -> R	orf1ab CDS	6831	AGT -> CGT	TGEN-CoV-AZ-WMTS-TG273294; TGEN-CoV-AZ-WMTS-TG273300; TGEN-CoV-AZ-WMTS-TG273302; TGEN-CoV-AZ-WMTS-TG273308; TGEN-CoV-AZ-WMTS-TG273310; TGEN-CoV-AZ-WMTS-TG273314
21575	21575	1	C -> T	79	SNP (transition)	0.013	1	C	T	L -> F	S CDS	5	CTT -> TTT	TGEN-CoV-AZ-WMTS-TG268917
21648	21648	1	C -> T	79	SNP (transition)	0.025	2	C	T	T -> I	S CDS	29	ACT -> ATT	TGEN-CoV-AZ-WMTS-TG271870; TGEN-CoV-AZ-WMTS-TG271872
21767	21767	1	C -> T	80	SNP (transition)	0.025	2	C	T	H -> Y	S CDS	69	CAT -> TAT	TGEN-CoV-AZ-WMTS-TG269824; TGEN-CoV-AZ-WMTS-TG271591
21774	21774	1	C -> T	80	SNP (transition)	0.013	1	C	T	S -> F	S CDS	71	TCT -> TTT	TGEN-CoV-AZ-WMTS-TG268903
22005	22005	1	A -> G	80	SNP (transition)	0.013	1	A	G	N -> S	S CDS	148	AAC -> AGC	hCoV-19/USA/AZ-ASU2922/2020|EPI_ISL_424668
22802	22802	1	C -> G	75	SNP (transversion)	0.067	5	C	G	Q -> E	S CDS	414	CAA -> GAA	TGEN-CoV-AZ-WMTS-TG268417; TGEN-CoV-AZ-WMTS-TG268905; TGEN-CoV-AZ-WMTS-TG269238; TGEN-CoV-AZ-WMTS-TG269358; TGEN-CoV-AZ-WMTS-TG271860
22986	22986	1	C -> T	80	SNP (transition)	0.025	2	C	T	A -> V	S CDS	475	GCC -> GTC	TGEN-CoV-AZ-WMTS-TG268282; TGEN-CoV-AZ-WMTS-TG271435
23403	23403	1	A -> G	80	SNP (transition)	0.863	69	A	G	D -> G	S CDS	614	GAT -> GGT	TGEN-CoV-AZ-WMTS-TG268002; TGEN-CoV-AZ-WMTS-TG268099; TGEN-CoV-AZ-WMTS-TG268183; TGEN-CoV-AZ-WMTS-TG268281; TGEN-CoV-AZ-WMTS-TG268289; TGEN-CoV-AZ-WMTS-TG268350; TGEN-CoV-AZ-WMTS-TG268360; TGEN-CoV-AZ-WMTS-TG268417; TGEN-CoV-AZ-WMTS-TG268629; TGEN-CoV-AZ-WMTS-TG268657; TGEN-CoV-AZ-WMTS-TG268770; TGEN-CoV-AZ-WMTS-TG268905; TGEN-CoV-AZ-WMTS-TG268909; TGEN-CoV-AZ-WMTS-TG268911; TGEN-CoV-AZ-WMTS-TG26…
24374	24374	1	C -> T	80	SNP (transition)	0.013	1	C	T	L -> F	S CDS	938	CTT -> TTT	TGEN-CoV-AZ-WMTS-TG273310
25563	25563	1	G -> T	79	SNP (transversion)	0.785	62	G	T	Q -> H	orf3a CDS	57	CAG -> CAT	TGEN-CoV-AZ-WMTS-TG268002; TGEN-CoV-AZ-WMTS-TG268099; TGEN-CoV-AZ-WMTS-TG268183; TGEN-CoV-AZ-WMTS-TG268188; TGEN-CoV-AZ-WMTS-TG268289; TGEN-CoV-AZ-WMTS-TG268360; TGEN-CoV-AZ-WMTS-TG268417; TGEN-CoV-AZ-WMTS-TG268629; TGEN-CoV-AZ-WMTS-TG268770; TGEN-CoV-AZ-WMTS-TG268905; TGEN-CoV-AZ-WMTS-TG268909; TGEN-CoV-AZ-WMTS-TG268911; TGEN-CoV-AZ-WMTS-TG268915; TGEN-CoV-AZ-WMTS-TG268917; TGEN-CoV-AZ-WMTS-TG26…
25767	25767	1	G -> C	80	SNP (transversion)	0.025	2	G	C	M -> I	orf3a CDS	125	ATG -> ATC	TGEN-CoV-AZ-WMTS-TG271880; TGEN-CoV-AZ-WMTS-TG271884
25979	25979	1	G -> T	80	SNP (transversion)	0.013	1	G	T	G -> V	orf3a CDS	196	GGA -> GTA	TGEN-CoV-AZ-WMTS-TG271862
26144	26144	1	G -> T	80	SNP (transversion)	0.013	1	G	T	G -> V	orf3a CDS	251	GGT -> GTT	TGEN-CoV-AZ-WMTS-TG268188
26985	26985	1	C -> T	80	SNP (transition)	0.013	1	C	T	H -> Y	M CDS	155	CAT -> TAT	TGEN-CoV-AZ-WMTS-TG273316
27382	27382	1	G -> T	80	SNP (transversion)	0.013	1	G	T	D -> Y	orf6 CDS	61	GAT -> TAT	TGEN-CoV-AZ-WMTS-TG268417
27404	27484	81	-TTCTTTTCTTGGCACTGATAACACTCGCTACTTGTGAGCTTTATCACTACCAAGAGTGTGTTAGAGGTACAACAGTACTTT	80	Deletion	0.013	1	TTCTTTTCTTGGCACTGATAACACTCGCTACTTGTGAGCTTTATCACTACCAAGAGTGTGTTAGAGGTACAACAGTACTTT		ILFLALITLATCELYHYQECVRGTTVLL -> I	orf7a CDS	4	ATT,CTT,TTC,TTG,GCA,CTG,ATA,ACA,CTC,GCT,ACT,TGT,GAG,CTT,TAT,CAC,TAC,CAA,GAG,TGT,GTT,AGA,GGT,ACA,ACA,GTA,CTT,TTA -> ATA	hCoV-19/USA/AZ-ASU2923/2020|EPI_ISL_424669
27500	27500	1	C -> T	80	SNP (transition)	0.013	1	C	T	S -> F	orf7a CDS	36	TCT -> TTT	TGEN-CoV-AZ-WMTS-TG271860
27635	27635	1	C -> T	80	SNP (transition)	0.025	2	C	T	S -> L	orf7a CDS	81	TCA -> TTA	TGEN-CoV-AZ-WMTS-TG268282; TGEN-CoV-AZ-WMTS-TG271435
27919	27919	1	T -> C	80	SNP (transition)	0.013	1	T	C	I -> T	orf8 CDS	9	ATC -> ACC	TGEN-CoV-AZ-WMTS-TG268770
27937	27937	1	C -> T	80	SNP (transition)	0.013	1	C	T	A -> V	orf8 CDS	15	GCA -> GTA	TGEN-CoV-AZ-WMTS-TG272215
27964	27964	1	C -> T	80	SNP (transition)	0.3	24	C	T	S -> L	orf8 CDS	24	TCA -> TTA	TGEN-CoV-AZ-WMTS-TG268099; TGEN-CoV-AZ-WMTS-TG268183; TGEN-CoV-AZ-WMTS-TG268289; TGEN-CoV-AZ-WMTS-TG268629; TGEN-CoV-AZ-WMTS-TG268911; TGEN-CoV-AZ-WMTS-TG268915; TGEN-CoV-AZ-WMTS-TG269027; TGEN-CoV-AZ-WMTS-TG269238; TGEN-CoV-AZ-WMTS-TG269290; TGEN-CoV-AZ-WMTS-TG269358; TGEN-CoV-AZ-WMTS-TG269439; TGEN-CoV-AZ-WMTS-TG269824; TGEN-CoV-AZ-WMTS-TG269883; TGEN-CoV-AZ-WMTS-TG270152; TGEN-CoV-AZ-WMTS-TG27…
28077	28077	1	G -> C	80	SNP (transversion)	0.025	2	G	C	V -> L	orf8 CDS	62	GTG -> CTG	TGEN-CoV-AZ-WMTS-TG268282; TGEN-CoV-AZ-WMTS-TG271435
28144	28144	1	C -> T	80	SNP (transition)	0.875	70	C	T	S -> L	orf8 CDS	84	TCA -> TTA	TGEN-CoV-AZ-WMTS-TG268002; TGEN-CoV-AZ-WMTS-TG268099; TGEN-CoV-AZ-WMTS-TG268183; TGEN-CoV-AZ-WMTS-TG268188; TGEN-CoV-AZ-WMTS-TG268281; TGEN-CoV-AZ-WMTS-TG268289; TGEN-CoV-AZ-WMTS-TG268350; TGEN-CoV-AZ-WMTS-TG268360; TGEN-CoV-AZ-WMTS-TG268417; TGEN-CoV-AZ-WMTS-TG268629; TGEN-CoV-AZ-WMTS-TG268657; TGEN-CoV-AZ-WMTS-TG268770; TGEN-CoV-AZ-WMTS-TG268905; TGEN-CoV-AZ-WMTS-TG268909; TGEN-CoV-AZ-WMTS-TG26…
28311	28311	1	C -> T	80	SNP (transition)	0.013	1	C	T	P -> L	N CDS	13	CCC -> CTC	TGEN-CoV-AZ-WMTS-TG271862
28863	28863	1	C -> T	80	SNP (transition)	0.013	1	C	T	S -> L	N CDS	197	TCA -> TTA	TGEN-CoV-AZ-WMTS-TG271862
28881	28883	3	GGG -> AAC	80	Substitution	0.063	5	GGG	AAC	RG -> KR	N CDS	203	AGG,GGA -> AAA,CGA	TGEN-CoV-AZ-WMTS-TG268350; TGEN-CoV-AZ-WMTS-TG271856; TGEN-CoV-AZ-WMTS-TG271866; TGEN-CoV-AZ-WMTS-TG271868; hCoV-19/USA/AZ-ASU2923/2020|EPI_ISL_424669
29006	29006	1	A -> G	80	SNP (transition)	0.063	5	A	G	T -> A	N CDS	245	ACT -> GCT	TGEN-CoV-AZ-WMTS-TG268183; TGEN-CoV-AZ-WMTS-TG268289; TGEN-CoV-AZ-WMTS-TG269027; TGEN-CoV-AZ-WMTS-TG269290; TGEN-CoV-AZ-WMTS-TG271578
29601	29600	0	(AT)3 -> (AT)4	80	Insertion (tandem repeat)	0.025	2		TA		orf10 CDS	15		TGEN-CoV-AZ-WMTS-TG271866; TGEN-CoV-AZ-WMTS-TG271868
